# Supplementary material for: The Value of Rare Genetic Variation in the Prediction of Common Obesity in European Ancestry Populations
Source: Front Endocrinol (Lausanne). 2022 May 3;13:863893. doi: 10.3389/fendo.2022.863893 (PMC9110787; doi:10.3389/fendo.2022.863893)
Supplement: Supplementary file 2 [file Table_1.xlsx]

## Sheet: SuppTable1
Supplementary Table 1. List of TOPMed participating studies with European ancestry samples included in analyses with corresponding sample sizes comprised of participants with both genotypic and phenotypic information available
Study Abbreviation	Study Full Name	Sample Size	Unrelated Subsets
ARIC	Atherosclerosis Risk in Communities Study	6205	5255
BioMe	Mount Sinai BioMe Biobank	3204	3142
CARDIA	Coronary Artery Risk Development in Young Adults	1689	1649
CFS	Cleveland Family Study	451	192
CHS	Cardiovascular Health Study	2795	2418
COPDGene	Genetic Epidemiology of COPD	6680	6514
FHS	Framingham Heart Study	4104	1247
GeneSTAR	Genetic Studies of Atherosclerosis Risk	975	247
GOLDN	Genetics of Lipid Lowering Drugs and Diet Network	944	249
HCHS_SOL	Hispanic Community Health Study - Study of Latinos	33	33
HVH	Heart and Vascular Health Study	651	641
LTRC	Lung Tissue Research Consortium	1284	1263
Mayo_VTE	Mayo Clinic Venous Thromboembolism Study	921	902
MESA	Multi-Ethnic Study of Atherosclerosis	1872	1767
MGH_AF	Massachusetts General Hospital Atrial Fibrillation Study	980	960
Partners	Partners Healthcare Biorepository	121	118
SAFS	San Antonio Family Studies	23	16
VAFAR	Vanderbilt Atrial Fibrillation Ablation Registry	173	171
VU_AF	Vanderbilt Genetic Basis of Atrial Fibrillation	1030	1019
walk_PHaSST	Treatment of Pulmonary Hypertension and Sickle Cell Disease with Sildenafil Therapy	1	1
WGHS	Women's Genome Health Study	112	108
WHI	Women's Health Intiative	9003	8845
	ToTal	43251	36757
