# Supplementary material for: The Value of Rare Genetic Variation in the Prediction of Common Obesity in European Ancestry Populations
Source: Front Endocrinol (Lausanne). 2022 May 3;13:863893. doi: 10.3389/fendo.2022.863893 (PMC9110787; doi:10.3389/fendo.2022.863893)
Supplement: Supplementary file 3 [file Table_2.xlsx]

## Sheet: SuppTable2
Supplementary Table 2. Adjusted r2 used to define optimal risk-score parameters
Common Variants													Rare Variants
BMI Trait	Aggregate variants	Methods	Parameters	adjusted R2 (%)*	Best score for each method	Obesity Traits	Aggregate variants	Methods	Parameters	Nagelkerke R2 of obesity (%)*	Nagelkerke R2 of extreme obesity (%)*	Best score for each method and obesity traits	BMI Trait	Aggregate variants	Methods	Parameters	adjusted R2 (%)*	Best score for each method	Obesity Traits	Aggregate variants	Methods	Parameters	Nagelkerke R2 of obesity (%)*	Nagelkerke R2 of extreme obesity (%)*	Best score for each method and and obesity traits
BMI	common variants	PRS-CS	phi-auto	0.09328	yes	obesity	common variants	PRS-CS	phi-auto	0.166006	0.161773	no	BMI	Imputed, MAF 0.1% - 1%	lassosum	s=0.2, λ=0.001	0.0132705	no	obesity	Imputed, MAF 0.1% - 1%	lassosum	s=0.2, λ=0.001	0.0201966	0.0274706	no
BMI	common variants	PRS-CS	phi=1E-3	0.0916	no	obesity	common variants	PRS-CS	phi=1E-3	0.178315	0.17418	yes	BMI	Imputed, MAF 0.1% - 1%	lassosum	s=0.2, λ=1.27E-3	0.0134587	no	obesity	Imputed, MAF 0.1% - 1%	lassosum	s=0.2, λ=1.27E-3	0.0199176	0.0267909	no
BMI	common variants	PRS-CS	phi=1E-4	0.09305	no	obesity	common variants	PRS-CS	phi=1E-4	0.168733	0.165813	no	BMI	Imputed, MAF 0.1% - 1%	lassosum	s=0.2, λ=1.62E-3	0.0135256	no	obesity	Imputed, MAF 0.1% - 1%	lassosum	s=0.2, λ=1.62E-3	0.0189812	0.0246624	no
BMI	common variants	lassosum	s=0.2, λ=0.001	0.0918401	no	obesity	common variants	lassosum	s=0.2, λ=0.001	0.163385	0.170589	no	BMI	Imputed, MAF 0.1% - 1%	lassosum	s=0.2, λ=2.07E-3	0.0125055	no	obesity	Imputed, MAF 0.1% - 1%	lassosum	s=0.2, λ=2.07E-3	0.0177828	0.021722	no
BMI	common variants	lassosum	s=0.2, λ=1.27E-3	0.093357	no	obesity	common variants	lassosum	s=0.2, λ=1.27E-3	0.168067	0.176353	no	BMI	Imputed, MAF 0.1% - 1%	lassosum	s=0.2, λ=2.64E-3	0.010676	no	obesity	Imputed, MAF 0.1% - 1%	lassosum	s=0.2, λ=2.64E-3	0.0167954	0.0199232	no
BMI	common variants	lassosum	s=0.2, λ=1.62E-3	0.0935257	no	obesity	common variants	lassosum	s=0.2, λ=1.62E-3	0.171616	0.180978	no	BMI	Imputed, MAF 0.1% - 1%	lassosum	s=0.2, λ=3.36E-3	0.00853194	no	obesity	Imputed, MAF 0.1% - 1%	lassosum	s=0.2, λ=3.36E-3	0.0161824	0.0195368	no
BMI	common variants	lassosum	s=0.2, λ=2.07E-3	0.0921148	no	obesity	common variants	lassosum	s=0.2, λ=2.07E-3	0.17414	0.183214	no	BMI	Imputed, MAF 0.1% - 1%	lassosum	s=0.2, λ=4.28E-3	0.00546827	no	obesity	Imputed, MAF 0.1% - 1%	lassosum	s=0.2, λ=4.28E-3	0.0143729	0.0145761	no
BMI	common variants	lassosum	s=0.2, λ=2.64E-3	0.0889507	no	obesity	common variants	lassosum	s=0.2, λ=2.64E-3	0.173434	0.180505	no	BMI	Imputed, MAF 0.1% - 1%	lassosum	s=0.2, λ=5.46E-3	0.0031147	no	obesity	Imputed, MAF 0.1% - 1%	lassosum	s=0.2, λ=5.46E-3	0.00891035	0.00559772	no
BMI	common variants	lassosum	s=0.2, λ=3.36E-3	0.0823895	no	obesity	common variants	lassosum	s=0.2, λ=3.36E-3	0.169402	0.171056	no	BMI	Imputed, MAF 0.1% - 1%	lassosum	s=0.2, λ=6.95E-3	0.00145448	no	obesity	Imputed, MAF 0.1% - 1%	lassosum	s=0.2, λ=6.95E-3	0.00495138	0.00243595	no
BMI	common variants	lassosum	s=0.2, λ=4.28E-3	0.0706779	no	obesity	common variants	lassosum	s=0.2, λ=4.28E-3	0.157793	0.153094	no	BMI	Imputed, MAF 0.1% - 1%	lassosum	s=0.2, λ=8.86E-3	0.000832238	no	obesity	Imputed, MAF 0.1% - 1%	lassosum	s=0.2, λ=8.86E-3	0.00212725	0.00124924	no
BMI	common variants	lassosum	s=0.2, λ=5.46E-3	0.054486	no	obesity	common variants	lassosum	s=0.2, λ=5.46E-3	0.135744	0.131569	no	BMI	Imputed, MAF 0.1% - 1%	lassosum	s=0.2, λ=1.13E-2	0.000884538	no	obesity	Imputed, MAF 0.1% - 1%	lassosum	s=0.2, λ=1.13E-2	0.00105497	0.00171751	no
BMI	common variants	lassosum	s=0.2, λ=6.95E-3	0.0381031	no	obesity	common variants	lassosum	s=0.2, λ=6.95E-3	0.104329	0.107134	no	BMI	Imputed, MAF 0.1% - 1%	lassosum	s=0.2, λ=1.44E-2	0	no	obesity	Imputed, MAF 0.1% - 1%	lassosum	s=0.2, λ=1.44E-2	0.00180623	0.0028819	no
BMI	common variants	lassosum	s=0.2, λ=8.86E-3	0.0245431	no	obesity	common variants	lassosum	s=0.2, λ=8.86E-3	0.071394	0.0852438	no	BMI	Imputed, MAF 0.1% - 1%	lassosum	s=0.2, λ=1.83E-2	0	no	obesity	Imputed, MAF 0.1% - 1%	lassosum	s=0.2, λ=1.83E-2	0	0	no
BMI	common variants	lassosum	s=0.2, λ=1.13E-2	0.0173488	no	obesity	common variants	lassosum	s=0.2, λ=1.13E-2	0.0443827	0.0554488	no	BMI	Imputed, MAF 0.1% - 1%	lassosum	s=0.2, λ=2.36E-2	0	no	obesity	Imputed, MAF 0.1% - 1%	lassosum	s=0.2, λ=2.36E-2	0	0	no
BMI	common variants	lassosum	s=0.2, λ=1.44E-2	0.0115995	no	obesity	common variants	lassosum	s=0.2, λ=1.44E-2	0.0298235	0.0352978	no	BMI	Imputed, MAF 0.1% - 1%	lassosum	s=0.2, λ=2.98E-2	0	no	obesity	Imputed, MAF 0.1% - 1%	lassosum	s=0.2, λ=2.98E-2	0	0	no
BMI	common variants	lassosum	s=0.2, λ=1.83E-2	0.00780524	no	obesity	common variants	lassosum	s=0.2, λ=1.83E-2	0.0188914	0.0186186	no	BMI	Imputed, MAF 0.1% - 1%	lassosum	s=0.2, λ=3.79E-2	0	no	obesity	Imputed, MAF 0.1% - 1%	lassosum	s=0.2, λ=3.79E-2	0	0	no
BMI	common variants	lassosum	s=0.2, λ=2.36E-2	0.00629043	no	obesity	common variants	lassosum	s=0.2, λ=2.36E-2	0.0132662	0.0100249	no	BMI	Imputed, MAF 0.1% - 1%	lassosum	s=0.2, λ=4.83E-2	0	no	obesity	Imputed, MAF 0.1% - 1%	lassosum	s=0.2, λ=4.83E-2	0	0	no
BMI	common variants	lassosum	s=0.2, λ=2.98E-2	0.00512494	no	obesity	common variants	lassosum	s=0.2, λ=2.98E-2	0.0122446	0.00874837	no	BMI	Imputed, MAF 0.1% - 1%	lassosum	s=0.2, λ=6.16E-2	0	no	obesity	Imputed, MAF 0.1% - 1%	lassosum	s=0.2, λ=6.16E-2	0	0	no
BMI	common variants	lassosum	s=0.2, λ=3.79E-2	0.00471678	no	obesity	common variants	lassosum	s=0.2, λ=3.79E-2	0.0112502	0.00702772	no	BMI	Imputed, MAF 0.1% - 1%	lassosum	s=0.2, λ=7.85E-2	0	no	obesity	Imputed, MAF 0.1% - 1%	lassosum	s=0.2, λ=7.85E-2	0	0	no
BMI	common variants	lassosum	s=0.2, λ=4.83E-2	0.00495583	no	obesity	common variants	lassosum	s=0.2, λ=4.83E-2	0.0110363	0.00732232	no	BMI	Imputed, MAF 0.1% - 1%	lassosum	s=0.2, λ=0.1	0	no	obesity	Imputed, MAF 0.1% - 1%	lassosum	s=0.2, λ=0.1	0	0	no
BMI	common variants	lassosum	s=0.2, λ=6.16E-2	0	no	obesity	common variants	lassosum	s=0.2, λ=6.16E-2	0	0	no	BMI	Imputed, MAF 0.1% - 1%	lassosum	s=0.5, λ=0.001	0.0138601	yes	obesity	Imputed, MAF 0.1% - 1%	lassosum	s=0.5, λ=0.001	0.022115	0.0297039	yes
BMI	common variants	lassosum	s=0.2, λ=7.85E-2	0	no	obesity	common variants	lassosum	s=0.2, λ=7.85E-2	0	0	no	BMI	Imputed, MAF 0.1% - 1%	lassosum	s=0.5, λ=1.27E-3	0.0138242	no	obesity	Imputed, MAF 0.1% - 1%	lassosum	s=0.5, λ=1.27E-3	0.0213543	0.0278772	no
BMI	common variants	lassosum	s=0.2, λ=0.1	0	no	obesity	common variants	lassosum	s=0.2, λ=0.1	0	0	no	BMI	Imputed, MAF 0.1% - 1%	lassosum	s=0.5, λ=1.62E-3	0.0136115	no	obesity	Imputed, MAF 0.1% - 1%	lassosum	s=0.5, λ=1.62E-3	0.0204339	0.0258839	no
BMI	common variants	lassosum	s=0.5, λ=0.001	0.0952744	no	obesity	common variants	lassosum	s=0.5, λ=0.001	0.174055	0.179529	no	BMI	Imputed, MAF 0.1% - 1%	lassosum	s=0.5, λ=2.07E-3	0.012513	no	obesity	Imputed, MAF 0.1% - 1%	lassosum	s=0.5, λ=2.07E-3	0.0190497	0.0226763	no
BMI	common variants	lassosum	s=0.5, λ=1.27E-3	0.0954333	yes	obesity	common variants	lassosum	s=0.5, λ=1.27E-3	0.176742	0.183048	no	BMI	Imputed, MAF 0.1% - 1%	lassosum	s=0.5, λ=2.64E-3	0.0105774	no	obesity	Imputed, MAF 0.1% - 1%	lassosum	s=0.5, λ=2.64E-3	0.0174862	0.0201635	no
BMI	common variants	lassosum	s=0.5, λ=1.62E-3	0.0945124	no	obesity	common variants	lassosum	s=0.5, λ=1.62E-3	0.178345	0.185626	yes	BMI	Imputed, MAF 0.1% - 1%	lassosum	s=0.5, λ=3.36E-3	0.0084733	no	obesity	Imputed, MAF 0.1% - 1%	lassosum	s=0.5, λ=3.36E-3	0.0161079	0.0186304	no
BMI	common variants	lassosum	s=0.5, λ=2.07E-3	0.0919781	no	obesity	common variants	lassosum	s=0.5, λ=2.07E-3	0.177688	0.185129	no	BMI	Imputed, MAF 0.1% - 1%	lassosum	s=0.5, λ=4.28E-3	0.00548458	no	obesity	Imputed, MAF 0.1% - 1%	lassosum	s=0.5, λ=4.28E-3	0.0137227	0.0135922	no
BMI	common variants	lassosum	s=0.5, λ=2.64E-3	0.0878021	no	obesity	common variants	lassosum	s=0.5, λ=2.64E-3	0.174399	0.181087	no	BMI	Imputed, MAF 0.1% - 1%	lassosum	s=0.5, λ=5.46E-3	0.00297815	no	obesity	Imputed, MAF 0.1% - 1%	lassosum	s=0.5, λ=5.46E-3	0.00878039	0.00558143	no
BMI	common variants	lassosum	s=0.5, λ=3.36E-3	0.0800817	no	obesity	common variants	lassosum	s=0.5, λ=3.36E-3	0.168806	0.170924	no	BMI	Imputed, MAF 0.1% - 1%	lassosum	s=0.5, λ=6.95E-3	0.00130535	no	obesity	Imputed, MAF 0.1% - 1%	lassosum	s=0.5, λ=6.95E-3	0.00482429	0.00199757	no
BMI	common variants	lassosum	s=0.5, λ=4.28E-3	0.0679744	no	obesity	common variants	lassosum	s=0.5, λ=4.28E-3	0.154802	0.152404	no	BMI	Imputed, MAF 0.1% - 1%	lassosum	s=0.5, λ=8.86E-3	0.000763109	no	obesity	Imputed, MAF 0.1% - 1%	lassosum	s=0.5, λ=8.86E-3	0.00214805	0.000805085	no
BMI	common variants	lassosum	s=0.5, λ=5.46E-3	0.0521928	no	obesity	common variants	lassosum	s=0.5, λ=5.46E-3	0.131443	0.129915	no	BMI	Imputed, MAF 0.1% - 1%	lassosum	s=0.5, λ=1.13E-2	0.000884278	no	obesity	Imputed, MAF 0.1% - 1%	lassosum	s=0.5, λ=1.13E-2	0.000944157	0.00157091	no
BMI	common variants	lassosum	s=0.5, λ=6.95E-3	0.0364501	no	obesity	common variants	lassosum	s=0.5, λ=6.95E-3	0.0992039	0.104785	no	BMI	Imputed, MAF 0.1% - 1%	lassosum	s=0.5, λ=1.44E-2	0	no	obesity	Imputed, MAF 0.1% - 1%	lassosum	s=0.5, λ=1.44E-2	0.00180642	0.00288223	no
BMI	common variants	lassosum	s=0.5, λ=8.86E-3	0.0235511	no	obesity	common variants	lassosum	s=0.5, λ=8.86E-3	0.0667269	0.0820205	no	BMI	Imputed, MAF 0.1% - 1%	lassosum	s=0.5, λ=1.83E-2	0	no	obesity	Imputed, MAF 0.1% - 1%	lassosum	s=0.5, λ=1.83E-2	0	0	no
BMI	common variants	lassosum	s=0.5, λ=1.13E-2	0.016439	no	obesity	common variants	lassosum	s=0.5, λ=1.13E-2	0.0417146	0.0524221	no	BMI	Imputed, MAF 0.1% - 1%	lassosum	s=0.5, λ=2.36E-2	0	no	obesity	Imputed, MAF 0.1% - 1%	lassosum	s=0.5, λ=2.36E-2	0	0	no
BMI	common variants	lassosum	s=0.5, λ=1.44E-2	0.0110181	no	obesity	common variants	lassosum	s=0.5, λ=1.44E-2	0.0280091	0.0324827	no	BMI	Imputed, MAF 0.1% - 1%	lassosum	s=0.5, λ=2.98E-2	0	no	obesity	Imputed, MAF 0.1% - 1%	lassosum	s=0.5, λ=2.98E-2	0	0	no
BMI	common variants	lassosum	s=0.5, λ=1.83E-2	0.00753722	no	obesity	common variants	lassosum	s=0.5, λ=1.83E-2	0.0180811	0.0170566	no	BMI	Imputed, MAF 0.1% - 1%	lassosum	s=0.5, λ=3.79E-2	0	no	obesity	Imputed, MAF 0.1% - 1%	lassosum	s=0.5, λ=3.79E-2	0	0	no
BMI	common variants	lassosum	s=0.5, λ=2.36E-2	0.00615671	no	obesity	common variants	lassosum	s=0.5, λ=2.36E-2	0.0131519	0.00939351	no	BMI	Imputed, MAF 0.1% - 1%	lassosum	s=0.5, λ=4.83E-2	0	no	obesity	Imputed, MAF 0.1% - 1%	lassosum	s=0.5, λ=4.83E-2	0	0	no
BMI	common variants	lassosum	s=0.5, λ=2.98E-2	0.00495356	no	obesity	common variants	lassosum	s=0.5, λ=2.98E-2	0.0122445	0.00822551	no	BMI	Imputed, MAF 0.1% - 1%	lassosum	s=0.5, λ=6.16E-2	0	no	obesity	Imputed, MAF 0.1% - 1%	lassosum	s=0.5, λ=6.16E-2	0	0	no
BMI	common variants	lassosum	s=0.5, λ=3.79E-2	0.0045494	no	obesity	common variants	lassosum	s=0.5, λ=3.79E-2	0.0110653	0.00655614	no	BMI	Imputed, MAF 0.1% - 1%	lassosum	s=0.5, λ=7.85E-2	0	no	obesity	Imputed, MAF 0.1% - 1%	lassosum	s=0.5, λ=7.85E-2	0	0	no
BMI	common variants	lassosum	s=0.5, λ=4.83E-2	0.00476159	no	obesity	common variants	lassosum	s=0.5, λ=4.83E-2	0.0108519	0.0066181	no	BMI	Imputed, MAF 0.1% - 1%	lassosum	s=0.5, λ=0.1	0	no	obesity	Imputed, MAF 0.1% - 1%	lassosum	s=0.5, λ=0.1	0	0	no
BMI	common variants	lassosum	s=0.5, λ=6.16E-2	0	no	obesity	common variants	lassosum	s=0.5, λ=6.16E-2	0	0	no	BMI	Imputed, MAF 0.1% - 1%	lassosum	s=0.9, λ=0.001	0.0118703	no	obesity	Imputed, MAF 0.1% - 1%	lassosum	s=0.9, λ=0.001	0.0194599	0.0256889	no
BMI	common variants	lassosum	s=0.5, λ=7.85E-2	0	no	obesity	common variants	lassosum	s=0.5, λ=7.85E-2	0	0	no	BMI	Imputed, MAF 0.1% - 1%	lassosum	s=0.9, λ=1.27E-3	0.0115571	no	obesity	Imputed, MAF 0.1% - 1%	lassosum	s=0.9, λ=1.27E-3	0.0189565	0.02437	no
BMI	common variants	lassosum	s=0.5, λ=0.1	0	no	obesity	common variants	lassosum	s=0.5, λ=0.1	0	0	no	BMI	Imputed, MAF 0.1% - 1%	lassosum	s=0.9, λ=1.62E-3	0.0109971	no	obesity	Imputed, MAF 0.1% - 1%	lassosum	s=0.9, λ=1.62E-3	0.018107	0.0222995	no
BMI	common variants	lassosum	s=0.9, λ=0.001	0.0909108	no	obesity	common variants	lassosum	s=0.9, λ=0.001	0.173421	0.17517	no	BMI	Imputed, MAF 0.1% - 1%	lassosum	s=0.9, λ=2.07E-3	0.00999479	no	obesity	Imputed, MAF 0.1% - 1%	lassosum	s=0.9, λ=2.07E-3	0.0168427	0.0195971	no
BMI	common variants	lassosum	s=0.9, λ=1.27E-3	0.0895414	no	obesity	common variants	lassosum	s=0.9, λ=1.27E-3	0.172485	0.174495	no	BMI	Imputed, MAF 0.1% - 1%	lassosum	s=0.9, λ=2.64E-3	0.00859763	no	obesity	Imputed, MAF 0.1% - 1%	lassosum	s=0.9, λ=2.64E-3	0.0151986	0.0172143	no
BMI	common variants	lassosum	s=0.9, λ=1.62E-3	0.0871161	no	obesity	common variants	lassosum	s=0.9, λ=1.62E-3	0.170266	0.172296	no	BMI	Imputed, MAF 0.1% - 1%	lassosum	s=0.9, λ=3.36E-3	0.00655684	no	obesity	Imputed, MAF 0.1% - 1%	lassosum	s=0.9, λ=3.36E-3	0.0127018	0.0147189	no
BMI	common variants	lassosum	s=0.9, λ=2.07E-3	0.0828319	no	obesity	common variants	lassosum	s=0.9, λ=2.07E-3	0.165972	0.167786	no	BMI	Imputed, MAF 0.1% - 1%	lassosum	s=0.9, λ=4.28E-3	0.00431874	no	obesity	Imputed, MAF 0.1% - 1%	lassosum	s=0.9, λ=4.28E-3	0.0100049	0.00982105	no
BMI	common variants	lassosum	s=0.9, λ=2.64E-3	0.076399	no	obesity	common variants	lassosum	s=0.9, λ=2.64E-3	0.158828	0.160226	no	BMI	Imputed, MAF 0.1% - 1%	lassosum	s=0.9, λ=5.46E-3	0.00224688	no	obesity	Imputed, MAF 0.1% - 1%	lassosum	s=0.9, λ=5.46E-3	0.00635645	0.00404013	no
BMI	common variants	lassosum	s=0.9, λ=3.36E-3	0.0675405	no	obesity	common variants	lassosum	s=0.9, λ=3.36E-3	0.147918	0.148522	no	BMI	Imputed, MAF 0.1% - 1%	lassosum	s=0.9, λ=6.95E-3	0.000796458	no	obesity	Imputed, MAF 0.1% - 1%	lassosum	s=0.9, λ=6.95E-3	0.00381257	0.00115603	no
BMI	common variants	lassosum	s=0.9, λ=4.28E-3	0.0559363	no	obesity	common variants	lassosum	s=0.9, λ=4.28E-3	0.132098	0.132225	no	BMI	Imputed, MAF 0.1% - 1%	lassosum	s=0.9, λ=8.86E-3	0.000672485	no	obesity	Imputed, MAF 0.1% - 1%	lassosum	s=0.9, λ=8.86E-3	0.00227131	0.000158081	no
BMI	common variants	lassosum	s=0.9, λ=5.46E-3	0.0426247	no	obesity	common variants	lassosum	s=0.9, λ=5.46E-3	0.109297	0.112635	no	BMI	Imputed, MAF 0.1% - 1%	lassosum	s=0.9, λ=1.13E-2	0.000875391	no	obesity	Imputed, MAF 0.1% - 1%	lassosum	s=0.9, λ=1.13E-2	0.000811915	0.00135827	no
BMI	common variants	lassosum	s=0.9, λ=6.95E-3	0.029766	no	obesity	common variants	lassosum	s=0.9, λ=6.95E-3	0.0806457	0.0918618	no	BMI	Imputed, MAF 0.1% - 1%	lassosum	s=0.9, λ=1.44E-2	0	no	obesity	Imputed, MAF 0.1% - 1%	lassosum	s=0.9, λ=1.44E-2	0.00180668	0.00288266	no
BMI	common variants	lassosum	s=0.9, λ=8.86E-3	0.0199924	no	obesity	common variants	lassosum	s=0.9, λ=8.86E-3	0.0528912	0.0692828	no	BMI	Imputed, MAF 0.1% - 1%	lassosum	s=0.9, λ=1.83E-2	0	no	obesity	Imputed, MAF 0.1% - 1%	lassosum	s=0.9, λ=1.83E-2	0	0	no
BMI	common variants	lassosum	s=0.9, λ=1.13E-2	0.0141759	no	obesity	common variants	lassosum	s=0.9, λ=1.13E-2	0.034776	0.0457411	no	BMI	Imputed, MAF 0.1% - 1%	lassosum	s=0.9, λ=2.36E-2	0	no	obesity	Imputed, MAF 0.1% - 1%	lassosum	s=0.9, λ=2.36E-2	0	0	no
BMI	common variants	lassosum	s=0.9, λ=1.44E-2	0.00973245	no	obesity	common variants	lassosum	s=0.9, λ=1.44E-2	0.0244467	0.0284038	no	BMI	Imputed, MAF 0.1% - 1%	lassosum	s=0.9, λ=2.98E-2	0	no	obesity	Imputed, MAF 0.1% - 1%	lassosum	s=0.9, λ=2.98E-2	0	0	no
BMI	common variants	lassosum	s=0.9, λ=1.83E-2	0.00714566	no	obesity	common variants	lassosum	s=0.9, λ=1.83E-2	0.0166782	0.0157453	no	BMI	Imputed, MAF 0.1% - 1%	lassosum	s=0.9, λ=3.79E-2	0	no	obesity	Imputed, MAF 0.1% - 1%	lassosum	s=0.9, λ=3.79E-2	0	0	no
BMI	common variants	lassosum	s=0.9, λ=2.36E-2	0.00607519	no	obesity	common variants	lassosum	s=0.9, λ=2.36E-2	0.0132464	0.00988693	no	BMI	Imputed, MAF 0.1% - 1%	lassosum	s=0.9, λ=4.83E-2	0	no	obesity	Imputed, MAF 0.1% - 1%	lassosum	s=0.9, λ=4.83E-2	0	0	no
BMI	common variants	lassosum	s=0.9, λ=2.98E-2	0.004705	no	obesity	common variants	lassosum	s=0.9, λ=2.98E-2	0.0125123	0.00864164	no	BMI	Imputed, MAF 0.1% - 1%	lassosum	s=0.9, λ=6.16E-2	0	no	obesity	Imputed, MAF 0.1% - 1%	lassosum	s=0.9, λ=6.16E-2	0	0	no
BMI	common variants	lassosum	s=0.9, λ=3.79E-2	0.00436094	no	obesity	common variants	lassosum	s=0.9, λ=3.79E-2	0.0107807	0.00620222	no	BMI	Imputed, MAF 0.1% - 1%	lassosum	s=0.9, λ=7.85E-2	0	no	obesity	Imputed, MAF 0.1% - 1%	lassosum	s=0.9, λ=7.85E-2	0	0	no
BMI	common variants	lassosum	s=0.9, λ=4.83E-2	0.00452754	no	obesity	common variants	lassosum	s=0.9, λ=4.83E-2	0.0105563	0.00604879	no	BMI	Imputed, MAF 0.1% - 1%	lassosum	s=0.9, λ=0.1	0	no	obesity	Imputed, MAF 0.1% - 1%	lassosum	s=0.9, λ=0.1	0	0	no
BMI	common variants	lassosum	s=0.9, λ=6.16E-2	0	no	obesity	common variants	lassosum	s=0.9, λ=6.16E-2	0	0	no	BMI	Imputed, MAF 0.1% - 1%	lassosum	s=1, λ=0.001	0.00330335	no	obesity	Imputed, MAF 0.1% - 1%	lassosum	s=1, λ=0.001	0.00438685	0.00994846	no
BMI	common variants	lassosum	s=0.9, λ=7.85E-2	0	no	obesity	common variants	lassosum	s=0.9, λ=7.85E-2	0	0	no	BMI	Imputed, MAF 0.1% - 1%	lassosum	s=1, λ=1.27E-3	0.00328629	no	obesity	Imputed, MAF 0.1% - 1%	lassosum	s=1, λ=1.27E-3	0.00432702	0.0101605	no
BMI	common variants	lassosum	s=0.9, λ=0.1	0	no	obesity	common variants	lassosum	s=0.9, λ=0.1	0	0	no	BMI	Imputed, MAF 0.1% - 1%	lassosum	s=1, λ=1.62E-3	0.00324054	no	obesity	Imputed, MAF 0.1% - 1%	lassosum	s=1, λ=1.62E-3	0.00424518	0.010751	no
BMI	common variants	lassosum	s=1, λ=0.001	0.0471468	no	obesity	common variants	lassosum	s=1, λ=0.001	0.0946237	0.0975472	no	BMI	Imputed, MAF 0.1% - 1%	lassosum	s=1, λ=2.07E-3	0.00291999	no	obesity	Imputed, MAF 0.1% - 1%	lassosum	s=1, λ=2.07E-3	0.00418109	0.0115491	no
BMI	common variants	lassosum	s=1, λ=1.27E-3	0.0453823	no	obesity	common variants	lassosum	s=1, λ=1.27E-3	0.0924409	0.0957206	no	BMI	Imputed, MAF 0.1% - 1%	lassosum	s=1, λ=2.64E-3	0.00253845	no	obesity	Imputed, MAF 0.1% - 1%	lassosum	s=1, λ=2.64E-3	0.00409993	0.0114977	no
BMI	common variants	lassosum	s=1, λ=1.62E-3	0.0428485	no	obesity	common variants	lassosum	s=1, λ=1.62E-3	0.0893483	0.0930764	no	BMI	Imputed, MAF 0.1% - 1%	lassosum	s=1, λ=3.36E-3	0.00194212	no	obesity	Imputed, MAF 0.1% - 1%	lassosum	s=1, λ=3.36E-3	0.00372187	0.0104509	no
BMI	common variants	lassosum	s=1, λ=2.07E-3	0.0393864	no	obesity	common variants	lassosum	s=1, λ=2.07E-3	0.0848592	0.0890537	no	BMI	Imputed, MAF 0.1% - 1%	lassosum	s=1, λ=4.28E-3	0.00139041	no	obesity	Imputed, MAF 0.1% - 1%	lassosum	s=1, λ=4.28E-3	0.00258987	0.00810757	no
BMI	common variants	lassosum	s=1, λ=2.64E-3	0.0349583	no	obesity	common variants	lassosum	s=1, λ=2.64E-3	0.0783174	0.0831319	no	BMI	Imputed, MAF 0.1% - 1%	lassosum	s=1, λ=5.46E-3	0.00120539	no	obesity	Imputed, MAF 0.1% - 1%	lassosum	s=1, λ=5.46E-3	0.00202046	0.00361287	no
BMI	common variants	lassosum	s=1, λ=3.36E-3	0.0296116	no	obesity	common variants	lassosum	s=1, λ=3.36E-3	0.0694382	0.0750354	no	BMI	Imputed, MAF 0.1% - 1%	lassosum	s=1, λ=6.95E-3	0.000519737	no	obesity	Imputed, MAF 0.1% - 1%	lassosum	s=1, λ=6.95E-3	0.00137878	0.00143343	no
BMI	common variants	lassosum	s=1, λ=4.28E-3	0.0239315	no	obesity	common variants	lassosum	s=1, λ=4.28E-3	0.0586905	0.0653282	no	BMI	Imputed, MAF 0.1% - 1%	lassosum	s=1, λ=8.86E-3	0.000652324	no	obesity	Imputed, MAF 0.1% - 1%	lassosum	s=1, λ=8.86E-3	0.00200189	2.15465e-05	no
BMI	common variants	lassosum	s=1, λ=5.46E-3	0.0183599	no	obesity	common variants	lassosum	s=1, λ=5.46E-3	0.0474254	0.0562428	no	BMI	Imputed, MAF 0.1% - 1%	lassosum	s=1, λ=1.13E-2	0.000845673	no	obesity	Imputed, MAF 0.1% - 1%	lassosum	s=1, λ=1.13E-2	0.000776198	0.00129444	no
BMI	common variants	lassosum	s=1, λ=6.95E-3	0.0137672	no	obesity	common variants	lassosum	s=1, λ=6.95E-3	0.0360507	0.0476842	no	BMI	Imputed, MAF 0.1% - 1%	lassosum	s=1, λ=1.44E-2	0	no	obesity	Imputed, MAF 0.1% - 1%	lassosum	s=1, λ=1.44E-2	0.00180674	0.00288277	no
BMI	common variants	lassosum	s=1, λ=8.86E-3	0.0110754	no	obesity	common variants	lassosum	s=1, λ=8.86E-3	0.026699	0.0383246	no	BMI	Imputed, MAF 0.1% - 1%	lassosum	s=1, λ=1.83E-2	0	no	obesity	Imputed, MAF 0.1% - 1%	lassosum	s=1, λ=1.83E-2	0	0	no
BMI	common variants	lassosum	s=1, λ=1.13E-2	0.00948144	no	obesity	common variants	lassosum	s=1, λ=1.13E-2	0.0211995	0.0294935	no	BMI	Imputed, MAF 0.1% - 1%	lassosum	s=1, λ=2.36E-2	0	no	obesity	Imputed, MAF 0.1% - 1%	lassosum	s=1, λ=2.36E-2	0	0	no
BMI	common variants	lassosum	s=1, λ=1.44E-2	0.0076679	no	obesity	common variants	lassosum	s=1, λ=1.44E-2	0.0173727	0.0199978	no	BMI	Imputed, MAF 0.1% - 1%	lassosum	s=1, λ=2.98E-2	0	no	obesity	Imputed, MAF 0.1% - 1%	lassosum	s=1, λ=2.98E-2	0	0	no
BMI	common variants	lassosum	s=1, λ=1.83E-2	0.00675504	no	obesity	common variants	lassosum	s=1, λ=1.83E-2	0.0136537	0.0125378	no	BMI	Imputed, MAF 0.1% - 1%	lassosum	s=1, λ=3.79E-2	0	no	obesity	Imputed, MAF 0.1% - 1%	lassosum	s=1, λ=3.79E-2	0	0	no
BMI	common variants	lassosum	s=1, λ=2.36E-2	0.00612523	no	obesity	common variants	lassosum	s=1, λ=2.36E-2	0.0127451	0.00960196	no	BMI	Imputed, MAF 0.1% - 1%	lassosum	s=1, λ=4.83E-2	0	no	obesity	Imputed, MAF 0.1% - 1%	lassosum	s=1, λ=4.83E-2	0	0	no
BMI	common variants	lassosum	s=1, λ=2.98E-2	0.00467868	no	obesity	common variants	lassosum	s=1, λ=2.98E-2	0.0126999	0.00951822	no	BMI	Imputed, MAF 0.1% - 1%	lassosum	s=1, λ=6.16E-2	0	no	obesity	Imputed, MAF 0.1% - 1%	lassosum	s=1, λ=6.16E-2	0	0	no
BMI	common variants	lassosum	s=1, λ=3.79E-2	0.00431553	no	obesity	common variants	lassosum	s=1, λ=3.79E-2	0.0112272	0.00673212	no	BMI	Imputed, MAF 0.1% - 1%	lassosum	s=1, λ=7.85E-2	0	no	obesity	Imputed, MAF 0.1% - 1%	lassosum	s=1, λ=7.85E-2	0	0	no
BMI	common variants	lassosum	s=1, λ=4.83E-2	0.0044344	no	obesity	common variants	lassosum	s=1, λ=4.83E-2	0.0104565	0.00600708	no	BMI	Imputed, MAF 0.1% - 1%	lassosum	s=1, λ=0.1	0	no	obesity	Imputed, MAF 0.1% - 1%	lassosum	s=1, λ=0.1	0	0	no
BMI	common variants	lassosum	s=1, λ=6.16E-2	0	no	obesity	common variants	lassosum	s=1, λ=6.16E-2	0	0	no	BMI	Imputed, MAF <1% & MAC>20	lassosum	s=0.2, λ=0.001	0.011301	no	obesity	Imputed, MAF <1% & MAC>20	lassosum	s=0.2, λ=0.001	0.0151253	0.0227592	no
BMI	common variants	lassosum	s=1, λ=7.85E-2	0	no	obesity	common variants	lassosum	s=1, λ=7.85E-2	0	0	no	BMI	Imputed, MAF <1% & MAC>20	lassosum	s=0.2, λ=1.27E-3	0.0116362	no	obesity	Imputed, MAF <1% & MAC>20	lassosum	s=0.2, λ=1.27E-3	0.0155102	0.022654	no
BMI	common variants	lassosum	s=1, λ=0.1	0	no	obesity	common variants	lassosum	s=1, λ=0.1	0	0	no	BMI	Imputed, MAF <1% & MAC>20	lassosum	s=0.2, λ=1.62E-3	0.0120939	no	obesity	Imputed, MAF <1% & MAC>20	lassosum	s=0.2, λ=1.62E-3	0.0154561	0.0223117	no
BMI	common variants	clumping + thresholding	r2=0.2, p=5.00e-05	0.0452556	no	extreme obesity	common variants	PRS-CS	phi-auto	0.113964	0.125466	no	BMI	Imputed, MAF <1% & MAC>20	lassosum	s=0.2, λ=2.07E-3	0.0116416	no	obesity	Imputed, MAF <1% & MAC>20	lassosum	s=0.2, λ=2.07E-3	0.0144902	0.0201078	no
BMI	common variants	clumping + thresholding	r2=0.2, p=1.00e-04	0.0467748	no	extreme obesity	common variants	PRS-CS	phi=1E-3	0.116082	0.127039	yes	BMI	Imputed, MAF <1% & MAC>20	lassosum	s=0.2, λ=2.64E-3	0.0102048	no	obesity	Imputed, MAF <1% & MAC>20	lassosum	s=0.2, λ=2.64E-3	0.0137368	0.0192481	no
BMI	common variants	clumping + thresholding	r2=0.2, p=2.00e-04	0.0483572	no	extreme obesity	common variants	PRS-CS	phi=1E-4	0.112009	0.127341	no	BMI	Imputed, MAF <1% & MAC>20	lassosum	s=0.2, λ=3.36E-3	0.00790698	no	obesity	Imputed, MAF <1% & MAC>20	lassosum	s=0.2, λ=3.36E-3	0.0135671	0.0191171	no
BMI	common variants	clumping + thresholding	r2=0.2, p=3.00e-04	0.0497497	no	extreme obesity	common variants	lassosum	s=0.2, λ=0.001	0.0811684	0.0941521	no	BMI	Imputed, MAF <1% & MAC>20	lassosum	s=0.2, λ=4.28E-3	0.00525403	no	obesity	Imputed, MAF <1% & MAC>20	lassosum	s=0.2, λ=4.28E-3	0.012915	0.0144591	no
BMI	common variants	clumping + thresholding	r2=0.2, p=4.00e-04	0.0506727	no	extreme obesity	common variants	lassosum	s=0.2, λ=1.27E-3	0.0855383	0.0983387	no	BMI	Imputed, MAF <1% & MAC>20	lassosum	s=0.2, λ=5.46E-3	0.00291093	no	obesity	Imputed, MAF <1% & MAC>20	lassosum	s=0.2, λ=5.46E-3	0.00902203	0.00684865	no
BMI	common variants	clumping + thresholding	r2=0.2, p=5.00e-04	0.0516947	no	extreme obesity	common variants	lassosum	s=0.2, λ=1.62E-3	0.0901533	0.103755	no	BMI	Imputed, MAF <1% & MAC>20	lassosum	s=0.2, λ=6.95E-3	0.00140603	no	obesity	Imputed, MAF <1% & MAC>20	lassosum	s=0.2, λ=6.95E-3	0.00483529	0.00279286	no
BMI	common variants	clumping + thresholding	r2=0.2, p=6.00e-04	0.0529386	no	extreme obesity	common variants	lassosum	s=0.2, λ=2.07E-3	0.0932444	0.107205	no	BMI	Imputed, MAF <1% & MAC>20	lassosum	s=0.2, λ=8.86E-3	0.000808336	no	obesity	Imputed, MAF <1% & MAC>20	lassosum	s=0.2, λ=8.86E-3	0.00197047	0.00131786	no
BMI	common variants	clumping + thresholding	r2=0.2, p=7.00e-04	0.053611	no	extreme obesity	common variants	lassosum	s=0.2, λ=2.64E-3	0.0960122	0.1123	no	BMI	Imputed, MAF <1% & MAC>20	lassosum	s=0.2, λ=1.13E-2	0.000884538	no	obesity	Imputed, MAF <1% & MAC>20	lassosum	s=0.2, λ=1.13E-2	0.00105497	0.00171751	no
BMI	common variants	clumping + thresholding	r2=0.2, p=8.00e-04	0.0545263	no	extreme obesity	common variants	lassosum	s=0.2, λ=3.36E-3	0.0999545	0.117876	no	BMI	Imputed, MAF <1% & MAC>20	lassosum	s=0.2, λ=1.44E-2	0	no	obesity	Imputed, MAF <1% & MAC>20	lassosum	s=0.2, λ=1.44E-2	0.00180623	0.0028819	no
BMI	common variants	clumping + thresholding	r2=0.2, p=9.00e-04	0.0550446	no	extreme obesity	common variants	lassosum	s=0.2, λ=4.28E-3	0.100249	0.116053	no	BMI	Imputed, MAF <1% & MAC>20	lassosum	s=0.2, λ=1.83E-2	0	no	obesity	Imputed, MAF <1% & MAC>20	lassosum	s=0.2, λ=1.83E-2	0	0	no
BMI	common variants	clumping + thresholding	r2=0.2, p=1.00e-03	0.0556626	no	extreme obesity	common variants	lassosum	s=0.2, λ=5.46E-3	0.0965566	0.107019	no	BMI	Imputed, MAF <1% & MAC>20	lassosum	s=0.2, λ=2.36E-2	0	no	obesity	Imputed, MAF <1% & MAC>20	lassosum	s=0.2, λ=2.36E-2	0	0	no
BMI	common variants	clumping + thresholding	r2=0.2, p=1.10e-03	0.0561896	no	extreme obesity	common variants	lassosum	s=0.2, λ=6.95E-3	0.0799877	0.0884643	no	BMI	Imputed, MAF <1% & MAC>20	lassosum	s=0.2, λ=2.98E-2	0	no	obesity	Imputed, MAF <1% & MAC>20	lassosum	s=0.2, λ=2.98E-2	0	0	no
BMI	common variants	clumping + thresholding	r2=0.2, p=1.20e-03	0.0562373	no	extreme obesity	common variants	lassosum	s=0.2, λ=8.86E-3	0.0481149	0.0555111	no	BMI	Imputed, MAF <1% & MAC>20	lassosum	s=0.2, λ=3.79E-2	0	no	obesity	Imputed, MAF <1% & MAC>20	lassosum	s=0.2, λ=3.79E-2	0	0	no
BMI	common variants	clumping + thresholding	r2=0.2, p=1.30e-03	0.0567942	no	extreme obesity	common variants	lassosum	s=0.2, λ=1.13E-2	0.0268872	0.0301154	no	BMI	Imputed, MAF <1% & MAC>20	lassosum	s=0.2, λ=4.83E-2	0	no	obesity	Imputed, MAF <1% & MAC>20	lassosum	s=0.2, λ=4.83E-2	0	0	no
BMI	common variants	clumping + thresholding	r2=0.2, p=1.40e-03	0.0572327	no	extreme obesity	common variants	lassosum	s=0.2, λ=1.44E-2	0.0184258	0.0154641	no	BMI	Imputed, MAF <1% & MAC>20	lassosum	s=0.2, λ=6.16E-2	0	no	obesity	Imputed, MAF <1% & MAC>20	lassosum	s=0.2, λ=6.16E-2	0	0	no
BMI	common variants	clumping + thresholding	r2=0.2, p=1.50e-03	0.0573973	no	extreme obesity	common variants	lassosum	s=0.2, λ=1.83E-2	0.0142041	0.00926781	no	BMI	Imputed, MAF <1% & MAC>20	lassosum	s=0.2, λ=7.85E-2	0	no	obesity	Imputed, MAF <1% & MAC>20	lassosum	s=0.2, λ=7.85E-2	0	0	no
BMI	common variants	clumping + thresholding	r2=0.2, p=1.60e-03	0.0575715	no	extreme obesity	common variants	lassosum	s=0.2, λ=2.36E-2	0.011759	0.00729043	no	BMI	Imputed, MAF <1% & MAC>20	lassosum	s=0.2, λ=0.1	0	no	obesity	Imputed, MAF <1% & MAC>20	lassosum	s=0.2, λ=0.1	0	0	no
BMI	common variants	clumping + thresholding	r2=0.2, p=1.70e-03	0.0579785	no	extreme obesity	common variants	lassosum	s=0.2, λ=2.98E-2	0.0112112	0.0068789	no	BMI	Imputed, MAF <1% & MAC>20	lassosum	s=0.5, λ=0.001	0.0121022	no	obesity	Imputed, MAF <1% & MAC>20	lassosum	s=0.5, λ=0.001	0.0181552	0.0256301	no
BMI	common variants	clumping + thresholding	r2=0.2, p=1.80e-03	0.0582781	no	extreme obesity	common variants	lassosum	s=0.2, λ=3.79E-2	0.0108884	0.00705107	no	BMI	Imputed, MAF <1% & MAC>20	lassosum	s=0.5, λ=1.27E-3	0.0122004	no	obesity	Imputed, MAF <1% & MAC>20	lassosum	s=0.5, λ=1.27E-3	0.0178104	0.0245779	no
BMI	common variants	clumping + thresholding	r2=0.2, p=1.90e-03	0.0585053	no	extreme obesity	common variants	lassosum	s=0.2, λ=4.83E-2	0.0110577	0.00781961	no	BMI	Imputed, MAF <1% & MAC>20	lassosum	s=0.5, λ=1.62E-3	0.01238	no	obesity	Imputed, MAF <1% & MAC>20	lassosum	s=0.5, λ=1.62E-3	0.0172357	0.0234537	no
BMI	common variants	clumping + thresholding	r2=0.2, p=2.00e-03	0.0588193	no	extreme obesity	common variants	lassosum	s=0.2, λ=6.16E-2	0	0	no	BMI	Imputed, MAF <1% & MAC>20	lassosum	s=0.5, λ=2.07E-3	0.0116085	no	obesity	Imputed, MAF <1% & MAC>20	lassosum	s=0.5, λ=2.07E-3	0.0161096	0.0215059	no
BMI	common variants	clumping + thresholding	r2=0.2, p=2.10e-03	0.0589959	no	extreme obesity	common variants	lassosum	s=0.2, λ=7.85E-2	0	0	no	BMI	Imputed, MAF <1% & MAC>20	lassosum	s=0.5, λ=2.64E-3	0.00999426	no	obesity	Imputed, MAF <1% & MAC>20	lassosum	s=0.5, λ=2.64E-3	0.0149343	0.0200625	no
BMI	common variants	clumping + thresholding	r2=0.2, p=2.20e-03	0.0591282	no	extreme obesity	common variants	lassosum	s=0.2, λ=0.1	0	0	no	BMI	Imputed, MAF <1% & MAC>20	lassosum	s=0.5, λ=3.36E-3	0.00778312	no	obesity	Imputed, MAF <1% & MAC>20	lassosum	s=0.5, λ=3.36E-3	0.0138529	0.0185573	no
BMI	common variants	clumping + thresholding	r2=0.2, p=2.30e-03	0.0593994	no	extreme obesity	common variants	lassosum	s=0.5, λ=0.001	0.0961773	0.111095	no	BMI	Imputed, MAF <1% & MAC>20	lassosum	s=0.5, λ=4.28E-3	0.0052345	no	obesity	Imputed, MAF <1% & MAC>20	lassosum	s=0.5, λ=4.28E-3	0.0124415	0.0138207	no
BMI	common variants	clumping + thresholding	r2=0.2, p=2.40e-03	0.0597578	no	extreme obesity	common variants	lassosum	s=0.5, λ=1.27E-3	0.0990313	0.114373	no	BMI	Imputed, MAF <1% & MAC>20	lassosum	s=0.5, λ=5.46E-3	0.00277073	no	obesity	Imputed, MAF <1% & MAC>20	lassosum	s=0.5, λ=5.46E-3	0.00879801	0.00688529	no
BMI	common variants	clumping + thresholding	r2=0.2, p=2.50e-03	0.0596036	no	extreme obesity	common variants	lassosum	s=0.5, λ=1.62E-3	0.101866	0.118121	no	BMI	Imputed, MAF <1% & MAC>20	lassosum	s=0.5, λ=6.95E-3	0.00125368	no	obesity	Imputed, MAF <1% & MAC>20	lassosum	s=0.5, λ=6.95E-3	0.00475508	0.00234262	no
BMI	common variants	clumping + thresholding	r2=0.2, p=2.60e-03	0.0596138	no	extreme obesity	common variants	lassosum	s=0.5, λ=2.07E-3	0.103876	0.121011	no	BMI	Imputed, MAF <1% & MAC>20	lassosum	s=0.5, λ=8.86E-3	0.000740552	no	obesity	Imputed, MAF <1% & MAC>20	lassosum	s=0.5, λ=8.86E-3	0.00200092	0.000859367	no
BMI	common variants	clumping + thresholding	r2=0.2, p=2.70e-03	0.0598265	no	extreme obesity	common variants	lassosum	s=0.5, λ=2.64E-3	0.106236	0.124692	no	BMI	Imputed, MAF <1% & MAC>20	lassosum	s=0.5, λ=1.13E-2	0.000884278	no	obesity	Imputed, MAF <1% & MAC>20	lassosum	s=0.5, λ=1.13E-2	0.000944157	0.00157091	no
BMI	common variants	clumping + thresholding	r2=0.2, p=2.80e-03	0.0601199	no	extreme obesity	common variants	lassosum	s=0.5, λ=3.36E-3	0.10818	0.127336	no	BMI	Imputed, MAF <1% & MAC>20	lassosum	s=0.5, λ=1.44E-2	0	no	obesity	Imputed, MAF <1% & MAC>20	lassosum	s=0.5, λ=1.44E-2	0.00180642	0.00288223	no
BMI	common variants	clumping + thresholding	r2=0.2, p=2.90e-03	0.0601473	no	extreme obesity	common variants	lassosum	s=0.5, λ=4.28E-3	0.106543	0.123919	no	BMI	Imputed, MAF <1% & MAC>20	lassosum	s=0.5, λ=1.83E-2	0	no	obesity	Imputed, MAF <1% & MAC>20	lassosum	s=0.5, λ=1.83E-2	0	0	no
BMI	common variants	clumping + thresholding	r2=0.2, p=3.00e-03	0.0601489	no	extreme obesity	common variants	lassosum	s=0.5, λ=5.46E-3	0.0988309	0.110975	no	BMI	Imputed, MAF <1% & MAC>20	lassosum	s=0.5, λ=2.36E-2	0	no	obesity	Imputed, MAF <1% & MAC>20	lassosum	s=0.5, λ=2.36E-2	0	0	no
BMI	common variants	clumping + thresholding	r2=0.2, p=3.10e-03	0.0600952	no	extreme obesity	common variants	lassosum	s=0.5, λ=6.95E-3	0.0784686	0.0885345	no	BMI	Imputed, MAF <1% & MAC>20	lassosum	s=0.5, λ=2.98E-2	0	no	obesity	Imputed, MAF <1% & MAC>20	lassosum	s=0.5, λ=2.98E-2	0	0	no
BMI	common variants	clumping + thresholding	r2=0.2, p=3.20e-03	0.0605224	no	extreme obesity	common variants	lassosum	s=0.5, λ=8.86E-3	0.0462205	0.0532099	no	BMI	Imputed, MAF <1% & MAC>20	lassosum	s=0.5, λ=3.79E-2	0	no	obesity	Imputed, MAF <1% & MAC>20	lassosum	s=0.5, λ=3.79E-2	0	0	no
BMI	common variants	clumping + thresholding	r2=0.2, p=3.30e-03	0.0608126	no	extreme obesity	common variants	lassosum	s=0.5, λ=1.13E-2	0.0262296	0.0281775	no	BMI	Imputed, MAF <1% & MAC>20	lassosum	s=0.5, λ=4.83E-2	0	no	obesity	Imputed, MAF <1% & MAC>20	lassosum	s=0.5, λ=4.83E-2	0	0	no
BMI	common variants	clumping + thresholding	r2=0.2, p=3.40e-03	0.0610812	no	extreme obesity	common variants	lassosum	s=0.5, λ=1.44E-2	0.0177314	0.0144609	no	BMI	Imputed, MAF <1% & MAC>20	lassosum	s=0.5, λ=6.16E-2	0	no	obesity	Imputed, MAF <1% & MAC>20	lassosum	s=0.5, λ=6.16E-2	0	0	no
BMI	common variants	clumping + thresholding	r2=0.2, p=3.50e-03	0.0613065	no	extreme obesity	common variants	lassosum	s=0.5, λ=1.83E-2	0.013734	0.00868576	no	BMI	Imputed, MAF <1% & MAC>20	lassosum	s=0.5, λ=7.85E-2	0	no	obesity	Imputed, MAF <1% & MAC>20	lassosum	s=0.5, λ=7.85E-2	0	0	no
BMI	common variants	clumping + thresholding	r2=0.2, p=3.60e-03	0.0613399	no	extreme obesity	common variants	lassosum	s=0.5, λ=2.36E-2	0.0117652	0.00704712	no	BMI	Imputed, MAF <1% & MAC>20	lassosum	s=0.5, λ=0.1	0	no	obesity	Imputed, MAF <1% & MAC>20	lassosum	s=0.5, λ=0.1	0	0	no
BMI	common variants	clumping + thresholding	r2=0.2, p=3.70e-03	0.0613977	no	extreme obesity	common variants	lassosum	s=0.5, λ=2.98E-2	0.0111365	0.00659944	no	BMI	Imputed, MAF <1% & MAC>20	lassosum	s=0.9, λ=0.001	0.0106534	no	obesity	Imputed, MAF <1% & MAC>20	lassosum	s=0.9, λ=0.001	0.0175157	0.0225407	no
BMI	common variants	clumping + thresholding	r2=0.2, p=3.80e-03	0.0615438	no	extreme obesity	common variants	lassosum	s=0.5, λ=3.79E-2	0.0108031	0.00652076	no	BMI	Imputed, MAF <1% & MAC>20	lassosum	s=0.9, λ=1.27E-3	0.0103366	no	obesity	Imputed, MAF <1% & MAC>20	lassosum	s=0.9, λ=1.27E-3	0.0171057	0.0216337	no
BMI	common variants	clumping + thresholding	r2=0.2, p=3.90e-03	0.0616051	no	extreme obesity	common variants	lassosum	s=0.5, λ=4.83E-2	0.0109992	0.00756306	no	BMI	Imputed, MAF <1% & MAC>20	lassosum	s=0.9, λ=1.62E-3	0.00991421	no	obesity	Imputed, MAF <1% & MAC>20	lassosum	s=0.9, λ=1.62E-3	0.016318	0.0202901	no
BMI	common variants	clumping + thresholding	r2=0.2, p=4.00e-03	0.0616554	no	extreme obesity	common variants	lassosum	s=0.5, λ=6.16E-2	0	0	no	BMI	Imputed, MAF <1% & MAC>20	lassosum	s=0.9, λ=2.07E-3	0.0089572	no	obesity	Imputed, MAF <1% & MAC>20	lassosum	s=0.9, λ=2.07E-3	0.0152328	0.01854	no
BMI	common variants	clumping + thresholding	r2=0.2, p=4.10e-03	0.0619107	no	extreme obesity	common variants	lassosum	s=0.5, λ=7.85E-2	0	0	no	BMI	Imputed, MAF <1% & MAC>20	lassosum	s=0.9, λ=2.64E-3	0.00759737	no	obesity	Imputed, MAF <1% & MAC>20	lassosum	s=0.9, λ=2.64E-3	0.0136422	0.0168501	no
BMI	common variants	clumping + thresholding	r2=0.2, p=4.20e-03	0.0621181	no	extreme obesity	common variants	lassosum	s=0.5, λ=0.1	0	0	no	BMI	Imputed, MAF <1% & MAC>20	lassosum	s=0.9, λ=3.36E-3	0.00570882	no	obesity	Imputed, MAF <1% & MAC>20	lassosum	s=0.9, λ=3.36E-3	0.0112754	0.0146848	no
BMI	common variants	clumping + thresholding	r2=0.2, p=4.30e-03	0.062139	no	extreme obesity	common variants	lassosum	s=0.9, λ=0.001	0.115306	0.133322	no	BMI	Imputed, MAF <1% & MAC>20	lassosum	s=0.9, λ=4.28E-3	0.00393842	no	obesity	Imputed, MAF <1% & MAC>20	lassosum	s=0.9, λ=4.28E-3	0.00903225	0.0100203	no
BMI	common variants	clumping + thresholding	r2=0.2, p=4.40e-03	0.0620918	no	extreme obesity	common variants	lassosum	s=0.9, λ=1.27E-3	0.116007	0.134551	no	BMI	Imputed, MAF <1% & MAC>20	lassosum	s=0.9, λ=5.46E-3	0.00207819	no	obesity	Imputed, MAF <1% & MAC>20	lassosum	s=0.9, λ=5.46E-3	0.00584197	0.00471459	no
BMI	common variants	clumping + thresholding	r2=0.2, p=4.50e-03	0.0622268	no	extreme obesity	common variants	lassosum	s=0.9, λ=1.62E-3	0.116514	0.135484	yes	BMI	Imputed, MAF <1% & MAC>20	lassosum	s=0.9, λ=6.95E-3	0.000745827	no	obesity	Imputed, MAF <1% & MAC>20	lassosum	s=0.9, λ=6.95E-3	0.00373746	0.00150287	no
BMI	common variants	clumping + thresholding	r2=0.2, p=4.60e-03	0.0623868	no	extreme obesity	common variants	lassosum	s=0.9, λ=2.07E-3	0.116327	0.136011	no	BMI	Imputed, MAF <1% & MAC>20	lassosum	s=0.9, λ=8.86E-3	0.000652234	no	obesity	Imputed, MAF <1% & MAC>20	lassosum	s=0.9, λ=8.86E-3	0.00215422	0.00017767	no
BMI	common variants	clumping + thresholding	r2=0.2, p=4.70e-03	0.0624125	no	extreme obesity	common variants	lassosum	s=0.9, λ=2.64E-3	0.115608	0.136124	no	BMI	Imputed, MAF <1% & MAC>20	lassosum	s=0.9, λ=1.13E-2	0.000875391	no	obesity	Imputed, MAF <1% & MAC>20	lassosum	s=0.9, λ=1.13E-2	0.000811915	0.00135827	no
BMI	common variants	clumping + thresholding	r2=0.2, p=4.80e-03	0.0623744	no	extreme obesity	common variants	lassosum	s=0.9, λ=3.36E-3	0.112638	0.133569	no	BMI	Imputed, MAF <1% & MAC>20	lassosum	s=0.9, λ=1.44E-2	0	no	obesity	Imputed, MAF <1% & MAC>20	lassosum	s=0.9, λ=1.44E-2	0.00180668	0.00288266	no
BMI	common variants	clumping + thresholding	r2=0.2, p=4.90e-03	0.0623844	no	extreme obesity	common variants	lassosum	s=0.9, λ=4.28E-3	0.105185	0.124013	no	BMI	Imputed, MAF <1% & MAC>20	lassosum	s=0.9, λ=1.83E-2	0	no	obesity	Imputed, MAF <1% & MAC>20	lassosum	s=0.9, λ=1.83E-2	0	0	no
BMI	common variants	clumping + thresholding	r2=0.2, p=5.00e-03	0.0625658	no	extreme obesity	common variants	lassosum	s=0.9, λ=5.46E-3	0.0905146	0.105706	no	BMI	Imputed, MAF <1% & MAC>20	lassosum	s=0.9, λ=2.36E-2	0	no	obesity	Imputed, MAF <1% & MAC>20	lassosum	s=0.9, λ=2.36E-2	0	0	no
BMI	common variants	clumping + thresholding	r2=0.2, p=5.10e-03	0.0627538	no	extreme obesity	common variants	lassosum	s=0.9, λ=6.95E-3	0.066318	0.0797511	no	BMI	Imputed, MAF <1% & MAC>20	lassosum	s=0.9, λ=2.98E-2	0	no	obesity	Imputed, MAF <1% & MAC>20	lassosum	s=0.9, λ=2.98E-2	0	0	no
BMI	common variants	clumping + thresholding	r2=0.2, p=5.20e-03	0.0628021	no	extreme obesity	common variants	lassosum	s=0.9, λ=8.86E-3	0.0387819	0.0470463	no	BMI	Imputed, MAF <1% & MAC>20	lassosum	s=0.9, λ=3.79E-2	0	no	obesity	Imputed, MAF <1% & MAC>20	lassosum	s=0.9, λ=3.79E-2	0	0	no
BMI	common variants	clumping + thresholding	r2=0.2, p=5.30e-03	0.0628764	no	extreme obesity	common variants	lassosum	s=0.9, λ=1.13E-2	0.0236469	0.0267182	no	BMI	Imputed, MAF <1% & MAC>20	lassosum	s=0.9, λ=4.83E-2	0	no	obesity	Imputed, MAF <1% & MAC>20	lassosum	s=0.9, λ=4.83E-2	0	0	no
BMI	common variants	clumping + thresholding	r2=0.2, p=5.40e-03	0.0629085	no	extreme obesity	common variants	lassosum	s=0.9, λ=1.44E-2	0.0162396	0.0140595	no	BMI	Imputed, MAF <1% & MAC>20	lassosum	s=0.9, λ=6.16E-2	0	no	obesity	Imputed, MAF <1% & MAC>20	lassosum	s=0.9, λ=6.16E-2	0	0	no
BMI	common variants	clumping + thresholding	r2=0.2, p=5.50e-03	0.062991	no	extreme obesity	common variants	lassosum	s=0.9, λ=1.83E-2	0.0133585	0.00870393	no	BMI	Imputed, MAF <1% & MAC>20	lassosum	s=0.9, λ=7.85E-2	0	no	obesity	Imputed, MAF <1% & MAC>20	lassosum	s=0.9, λ=7.85E-2	0	0	no
BMI	common variants	clumping + thresholding	r2=0.2, p=5.60e-03	0.0631017	no	extreme obesity	common variants	lassosum	s=0.9, λ=2.36E-2	0.0120297	0.00708172	no	BMI	Imputed, MAF <1% & MAC>20	lassosum	s=0.9, λ=0.1	0	no	obesity	Imputed, MAF <1% & MAC>20	lassosum	s=0.9, λ=0.1	0	0	no
BMI	common variants	clumping + thresholding	r2=0.2, p=5.70e-03	0.0631932	no	extreme obesity	common variants	lassosum	s=0.9, λ=2.98E-2	0.0109814	0.00630565	no	BMI	Imputed, MAF <1% & MAC>20	lassosum	s=1, λ=0.001	0.00228295	no	obesity	Imputed, MAF <1% & MAC>20	lassosum	s=1, λ=0.001	0.00447866	0.00801813	no
BMI	common variants	clumping + thresholding	r2=0.2, p=5.80e-03	0.0633547	no	extreme obesity	common variants	lassosum	s=0.9, λ=3.79E-2	0.0105741	0.00607102	no	BMI	Imputed, MAF <1% & MAC>20	lassosum	s=1, λ=1.27E-3	0.00223692	no	obesity	Imputed, MAF <1% & MAC>20	lassosum	s=1, λ=1.27E-3	0.00439242	0.00832406	no
BMI	common variants	clumping + thresholding	r2=0.2, p=5.90e-03	0.0635539	no	extreme obesity	common variants	lassosum	s=0.9, λ=4.83E-2	0.0107961	0.00659951	no	BMI	Imputed, MAF <1% & MAC>20	lassosum	s=1, λ=1.62E-3	0.00221651	no	obesity	Imputed, MAF <1% & MAC>20	lassosum	s=1, λ=1.62E-3	0.00427751	0.00901585	no
BMI	common variants	clumping + thresholding	r2=0.2, p=6.00e-03	0.0637198	no	extreme obesity	common variants	lassosum	s=0.9, λ=6.16E-2	0	0	no	BMI	Imputed, MAF <1% & MAC>20	lassosum	s=1, λ=2.07E-3	0.00202927	no	obesity	Imputed, MAF <1% & MAC>20	lassosum	s=1, λ=2.07E-3	0.00415926	0.00990573	no
BMI	common variants	clumping + thresholding	r2=0.2, p=6.10e-03	0.0638258	no	extreme obesity	common variants	lassosum	s=0.9, λ=7.85E-2	0	0	no	BMI	Imputed, MAF <1% & MAC>20	lassosum	s=1, λ=2.64E-3	0.00183679	no	obesity	Imputed, MAF <1% & MAC>20	lassosum	s=1, λ=2.64E-3	0.00396132	0.0100537	no
BMI	common variants	clumping + thresholding	r2=0.2, p=6.20e-03	0.0639134	no	extreme obesity	common variants	lassosum	s=0.9, λ=0.1	0	0	no	BMI	Imputed, MAF <1% & MAC>20	lassosum	s=1, λ=3.36E-3	0.00147328	no	obesity	Imputed, MAF <1% & MAC>20	lassosum	s=1, λ=3.36E-3	0.0033402	0.00951422	no
BMI	common variants	clumping + thresholding	r2=0.2, p=6.30e-03	0.063842	no	extreme obesity	common variants	lassosum	s=1, λ=0.001	0.0804433	0.0970569	no	BMI	Imputed, MAF <1% & MAC>20	lassosum	s=1, λ=4.28E-3	0.00113148	no	obesity	Imputed, MAF <1% & MAC>20	lassosum	s=1, λ=4.28E-3	0.00214659	0.00786543	no
BMI	common variants	clumping + thresholding	r2=0.2, p=6.40e-03	0.0639571	no	extreme obesity	common variants	lassosum	s=1, λ=1.27E-3	0.0794833	0.0960979	no	BMI	Imputed, MAF <1% & MAC>20	lassosum	s=1, λ=5.46E-3	0.00110098	no	obesity	Imputed, MAF <1% & MAC>20	lassosum	s=1, λ=5.46E-3	0.00160311	0.00372944	no
BMI	common variants	clumping + thresholding	r2=0.2, p=6.50e-03	0.0640019	no	extreme obesity	common variants	lassosum	s=1, λ=1.62E-3	0.0779465	0.0945521	no	BMI	Imputed, MAF <1% & MAC>20	lassosum	s=1, λ=6.95E-3	0.000480403	no	obesity	Imputed, MAF <1% & MAC>20	lassosum	s=1, λ=6.95E-3	0.00131851	0.00168679	no
BMI	common variants	clumping + thresholding	r2=0.2, p=6.60e-03	0.0641033	no	extreme obesity	common variants	lassosum	s=1, λ=2.07E-3	0.0756005	0.092311	no	BMI	Imputed, MAF <1% & MAC>20	lassosum	s=1, λ=8.86E-3	0.00063286	no	obesity	Imputed, MAF <1% & MAC>20	lassosum	s=1, λ=8.86E-3	0.00191996	1.68421e-05	no
BMI	common variants	clumping + thresholding	r2=0.2, p=6.70e-03	0.0641421	no	extreme obesity	common variants	lassosum	s=1, λ=2.64E-3	0.0720787	0.0888952	no	BMI	Imputed, MAF <1% & MAC>20	lassosum	s=1, λ=1.13E-2	0.000845673	no	obesity	Imputed, MAF <1% & MAC>20	lassosum	s=1, λ=1.13E-2	0.000776198	0.00129444	no
BMI	common variants	clumping + thresholding	r2=0.2, p=6.80e-03	0.0641089	no	extreme obesity	common variants	lassosum	s=1, λ=3.36E-3	0.0667371	0.0830356	no	BMI	Imputed, MAF <1% & MAC>20	lassosum	s=1, λ=1.44E-2	0	no	obesity	Imputed, MAF <1% & MAC>20	lassosum	s=1, λ=1.44E-2	0.00180674	0.00288277	no
BMI	common variants	clumping + thresholding	r2=0.2, p=6.90e-03	0.0641014	no	extreme obesity	common variants	lassosum	s=1, λ=4.28E-3	0.058905	0.0739051	no	BMI	Imputed, MAF <1% & MAC>20	lassosum	s=1, λ=1.83E-2	0	no	obesity	Imputed, MAF <1% & MAC>20	lassosum	s=1, λ=1.83E-2	0	0	no
BMI	common variants	clumping + thresholding	r2=0.2, p=7.00e-03	0.0641965	no	extreme obesity	common variants	lassosum	s=1, λ=5.46E-3	0.0499432	0.0627357	no	BMI	Imputed, MAF <1% & MAC>20	lassosum	s=1, λ=2.36E-2	0	no	obesity	Imputed, MAF <1% & MAC>20	lassosum	s=1, λ=2.36E-2	0	0	no
BMI	common variants	clumping + thresholding	r2=0.2, p=7.10e-03	0.0641517	no	extreme obesity	common variants	lassosum	s=1, λ=6.95E-3	0.0389641	0.0504456	no	BMI	Imputed, MAF <1% & MAC>20	lassosum	s=1, λ=2.98E-2	0	no	obesity	Imputed, MAF <1% & MAC>20	lassosum	s=1, λ=2.98E-2	0	0	no
BMI	common variants	clumping + thresholding	r2=0.2, p=7.20e-03	0.0641328	no	extreme obesity	common variants	lassosum	s=1, λ=8.86E-3	0.0273144	0.0351793	no	BMI	Imputed, MAF <1% & MAC>20	lassosum	s=1, λ=3.79E-2	0	no	obesity	Imputed, MAF <1% & MAC>20	lassosum	s=1, λ=3.79E-2	0	0	no
BMI	common variants	clumping + thresholding	r2=0.2, p=7.30e-03	0.064132	no	extreme obesity	common variants	lassosum	s=1, λ=1.13E-2	0.0183282	0.0228105	no	BMI	Imputed, MAF <1% & MAC>20	lassosum	s=1, λ=4.83E-2	0	no	obesity	Imputed, MAF <1% & MAC>20	lassosum	s=1, λ=4.83E-2	0	0	no
BMI	common variants	clumping + thresholding	r2=0.2, p=7.40e-03	0.0642144	no	extreme obesity	common variants	lassosum	s=1, λ=1.44E-2	0.0137612	0.0130617	no	BMI	Imputed, MAF <1% & MAC>20	lassosum	s=1, λ=6.16E-2	0	no	obesity	Imputed, MAF <1% & MAC>20	lassosum	s=1, λ=6.16E-2	0	0	no
BMI	common variants	clumping + thresholding	r2=0.2, p=7.50e-03	0.0642665	no	extreme obesity	common variants	lassosum	s=1, λ=1.83E-2	0.0127216	0.00856128	no	BMI	Imputed, MAF <1% & MAC>20	lassosum	s=1, λ=7.85E-2	0	no	obesity	Imputed, MAF <1% & MAC>20	lassosum	s=1, λ=7.85E-2	0	0	no
BMI	common variants	clumping + thresholding	r2=0.2, p=7.60e-03	0.0644161	no	extreme obesity	common variants	lassosum	s=1, λ=2.36E-2	0.0122526	0.00764333	no	BMI	Imputed, MAF <1% & MAC>20	lassosum	s=1, λ=0.1	0	no	obesity	Imputed, MAF <1% & MAC>20	lassosum	s=1, λ=0.1	0	0	no
BMI	common variants	clumping + thresholding	r2=0.2, p=7.70e-03	0.0645696	no	extreme obesity	common variants	lassosum	s=1, λ=2.98E-2	0.0113717	0.0068291	no	BMI	WES, MAF 0.1% - 1%	lassosum	s=0.2, λ=0.001	-7.02477e-05		extreme obesity	Imputed, MAF 0.1% - 1%	lassosum	s=0.2, λ=0.001	0.00404213	0.00615464	no
BMI	common variants	clumping + thresholding	r2=0.2, p=7.80e-03	0.0645189	no	extreme obesity	common variants	lassosum	s=1, λ=3.79E-2	0.0105715	0.0061111	no	BMI	WES, MAF 0.1% - 1%	lassosum	s=0.2, λ=1.27E-3	-6.55194e-05	no	extreme obesity	Imputed, MAF 0.1% - 1%	lassosum	s=0.2, λ=1.27E-3	0.00439282	0.00654614	no
BMI	common variants	clumping + thresholding	r2=0.2, p=7.90e-03	0.0646832	no	extreme obesity	common variants	lassosum	s=1, λ=4.83E-2	0.0107839	0.00647455	no	BMI	WES, MAF 0.1% - 1%	lassosum	s=0.2, λ=1.62E-3	-8.42292e-05	no	extreme obesity	Imputed, MAF 0.1% - 1%	lassosum	s=0.2, λ=1.62E-3	0.0048847	0.0070166	no
BMI	common variants	clumping + thresholding	r2=0.2, p=8.00e-03	0.0648071	no	extreme obesity	common variants	lassosum	s=1, λ=6.16E-2	0	0	no	BMI	WES, MAF 0.1% - 1%	lassosum	s=0.2, λ=2.07E-3	-0.00011316	no	extreme obesity	Imputed, MAF 0.1% - 1%	lassosum	s=0.2, λ=2.07E-3	0.00512442	0.00716313	no
BMI	common variants	clumping + thresholding	r2=0.2, p=8.10e-03	0.0647494	no	extreme obesity	common variants	lassosum	s=1, λ=7.85E-2	0	0	no	BMI	WES, MAF 0.1% - 1%	lassosum	s=0.2, λ=2.64E-3	-0.000127778	no	extreme obesity	Imputed, MAF 0.1% - 1%	lassosum	s=0.2, λ=2.64E-3	0.00488717	0.00690001	no
BMI	common variants	clumping + thresholding	r2=0.2, p=8.20e-03	0.0647279	no	extreme obesity	common variants	lassosum	s=1, λ=0.1	0	0	no	BMI	WES, MAF 0.1% - 1%	lassosum	s=0.2, λ=3.36E-3	-8.44199e-05	no	extreme obesity	Imputed, MAF 0.1% - 1%	lassosum	s=0.2, λ=3.36E-3	0.00419085	0.00672305	no
BMI	common variants	clumping + thresholding	r2=0.2, p=8.30e-03	0.0647906	no								BMI	WES, MAF 0.1% - 1%	lassosum	s=0.2, λ=4.28E-3	-6.92849e-05	no	extreme obesity	Imputed, MAF 0.1% - 1%	lassosum	s=0.2, λ=4.28E-3	0.00324199	0.00682558	no
BMI	common variants	clumping + thresholding	r2=0.2, p=8.40e-03	0.0648936	no								BMI	WES, MAF 0.1% - 1%	lassosum	s=0.2, λ=5.46E-3	1.5183e-05	no	extreme obesity	Imputed, MAF 0.1% - 1%	lassosum	s=0.2, λ=5.46E-3	0.00250926	0.00476691	no
BMI	common variants	clumping + thresholding	r2=0.2, p=8.50e-03	0.0649478	no								BMI	WES, MAF 0.1% - 1%	lassosum	s=0.2, λ=6.95E-3	3.91679e-06	no	extreme obesity	Imputed, MAF 0.1% - 1%	lassosum	s=0.2, λ=6.95E-3	0.00105456	0.000787793	no
BMI	common variants	clumping + thresholding	r2=0.2, p=8.60e-03	0.0649913	no								BMI	WES, MAF 0.1% - 1%	lassosum	s=0.2, λ=8.86E-3	-8.26752e-05	no	extreme obesity	Imputed, MAF 0.1% - 1%	lassosum	s=0.2, λ=8.86E-3	9.33755e-05	0.00206882	no
BMI	common variants	clumping + thresholding	r2=0.2, p=8.70e-03	0.0650507	no								BMI	WES, MAF 0.1% - 1%	lassosum	s=0.2, λ=1.13E-2	0	no	extreme obesity	Imputed, MAF 0.1% - 1%	lassosum	s=0.2, λ=1.13E-2	0.000173487	0.00199852	no
BMI	common variants	clumping + thresholding	r2=0.2, p=8.80e-03	0.0650819	no								BMI	WES, MAF 0.1% - 1%	lassosum	s=0.2, λ=1.44E-2	0	no	extreme obesity	Imputed, MAF 0.1% - 1%	lassosum	s=0.2, λ=1.44E-2	0	0	no
BMI	common variants	clumping + thresholding	r2=0.2, p=8.90e-03	0.0650888	no								BMI	WES, MAF 0.1% - 1%	lassosum	s=0.2, λ=1.83E-2	0	no	extreme obesity	Imputed, MAF 0.1% - 1%	lassosum	s=0.2, λ=1.83E-2	0	0	no
BMI	common variants	clumping + thresholding	r2=0.2, p=9.00e-03	0.0651227	no								BMI	WES, MAF 0.1% - 1%	lassosum	s=0.2, λ=2.36E-2	0	no	extreme obesity	Imputed, MAF 0.1% - 1%	lassosum	s=0.2, λ=2.36E-2	0	0	no
BMI	common variants	clumping + thresholding	r2=0.2, p=9.10e-03	0.0651703	no								BMI	WES, MAF 0.1% - 1%	lassosum	s=0.2, λ=2.98E-2	0	no	extreme obesity	Imputed, MAF 0.1% - 1%	lassosum	s=0.2, λ=2.98E-2	0	0	no
BMI	common variants	clumping + thresholding	r2=0.2, p=9.20e-03	0.0653395	no								BMI	WES, MAF 0.1% - 1%	lassosum	s=0.2, λ=3.79E-2	0	no	extreme obesity	Imputed, MAF 0.1% - 1%	lassosum	s=0.2, λ=3.79E-2	0	0	no
BMI	common variants	clumping + thresholding	r2=0.2, p=9.30e-03	0.0653893	no								BMI	WES, MAF 0.1% - 1%	lassosum	s=0.2, λ=4.83E-2	0	no	extreme obesity	Imputed, MAF 0.1% - 1%	lassosum	s=0.2, λ=4.83E-2	0	0	no
BMI	common variants	clumping + thresholding	r2=0.2, p=9.40e-03	0.0652718	no								BMI	WES, MAF 0.1% - 1%	lassosum	s=0.2, λ=6.16E-2	0	no	extreme obesity	Imputed, MAF 0.1% - 1%	lassosum	s=0.2, λ=6.16E-2	0	0	no
BMI	common variants	clumping + thresholding	r2=0.2, p=9.50e-03	0.0652414	no								BMI	WES, MAF 0.1% - 1%	lassosum	s=0.2, λ=7.85E-2	0	no	extreme obesity	Imputed, MAF 0.1% - 1%	lassosum	s=0.2, λ=7.85E-2	0	0	no
BMI	common variants	clumping + thresholding	r2=0.2, p=9.60e-03	0.0652463	no								BMI	WES, MAF 0.1% - 1%	lassosum	s=0.2, λ=0.1	0	no	extreme obesity	Imputed, MAF 0.1% - 1%	lassosum	s=0.2, λ=0.1	0	0	no
BMI	common variants	clumping + thresholding	r2=0.2, p=9.70e-03	0.0652192	no								BMI	WES, MAF 0.1% - 1%	lassosum	s=0.5, λ=0.001	-8.46936e-05	no	extreme obesity	Imputed, MAF 0.1% - 1%	lassosum	s=0.5, λ=0.001	0.00483254	0.00670764	no
BMI	common variants	clumping + thresholding	r2=0.2, p=9.80e-03	0.0653069	no								BMI	WES, MAF 0.1% - 1%	lassosum	s=0.5, λ=1.27E-3	-8.68072e-05	no	extreme obesity	Imputed, MAF 0.1% - 1%	lassosum	s=0.5, λ=1.27E-3	0.00502404	0.00674414	no
BMI	common variants	clumping + thresholding	r2=0.2, p=9.90e-03	0.06546	no								BMI	WES, MAF 0.1% - 1%	lassosum	s=0.5, λ=1.62E-3	-9.83763e-05	no	extreme obesity	Imputed, MAF 0.1% - 1%	lassosum	s=0.5, λ=1.62E-3	0.00528467	0.00688217	no
BMI	common variants	clumping + thresholding	r2=0.2, p=1.00e-02	0.0654885	no								BMI	WES, MAF 0.1% - 1%	lassosum	s=0.5, λ=2.07E-3	-0.000121429	no	extreme obesity	Imputed, MAF 0.1% - 1%	lassosum	s=0.5, λ=2.07E-3	0.00542447	0.00674976	no
BMI	common variants	clumping + thresholding	r2=0.2, p=1.01e-02	0.0655684	no								BMI	WES, MAF 0.1% - 1%	lassosum	s=0.5, λ=2.64E-3	-0.000121111	no	extreme obesity	Imputed, MAF 0.1% - 1%	lassosum	s=0.5, λ=2.64E-3	0.00512027	0.00656852	no
BMI	common variants	clumping + thresholding	r2=0.2, p=1.02e-02	0.0656791	no								BMI	WES, MAF 0.1% - 1%	lassosum	s=0.5, λ=3.36E-3	-6.84482e-05	no	extreme obesity	Imputed, MAF 0.1% - 1%	lassosum	s=0.5, λ=3.36E-3	0.00462062	0.00646613	no
BMI	common variants	clumping + thresholding	r2=0.2, p=1.03e-02	0.0657954	no								BMI	WES, MAF 0.1% - 1%	lassosum	s=0.5, λ=4.28E-3	-6.24338e-05	no	extreme obesity	Imputed, MAF 0.1% - 1%	lassosum	s=0.5, λ=4.28E-3	0.00356741	0.00666649	no
BMI	common variants	clumping + thresholding	r2=0.2, p=1.04e-02	0.065754	no								BMI	WES, MAF 0.1% - 1%	lassosum	s=0.5, λ=5.46E-3	2.89921e-06	no	extreme obesity	Imputed, MAF 0.1% - 1%	lassosum	s=0.5, λ=5.46E-3	0.00277299	0.00466424	no
BMI	common variants	clumping + thresholding	r2=0.2, p=1.05e-02	0.065777	no								BMI	WES, MAF 0.1% - 1%	lassosum	s=0.5, λ=6.95E-3	-3.06538e-05	no	extreme obesity	Imputed, MAF 0.1% - 1%	lassosum	s=0.5, λ=6.95E-3	0.00112099	0.000913549	no
BMI	common variants	clumping + thresholding	r2=0.2, p=1.06e-02	0.0658995	no								BMI	WES, MAF 0.1% - 1%	lassosum	s=0.5, λ=8.86E-3	-7.82986e-05	no	extreme obesity	Imputed, MAF 0.1% - 1%	lassosum	s=0.5, λ=8.86E-3	8.12752e-05	0.00184069	no
BMI	common variants	clumping + thresholding	r2=0.2, p=1.07e-02	0.0658819	no								BMI	WES, MAF 0.1% - 1%	lassosum	s=0.5, λ=1.13E-2	0	no	extreme obesity	Imputed, MAF 0.1% - 1%	lassosum	s=0.5, λ=1.13E-2	0.000189848	0.00199367	no
BMI	common variants	clumping + thresholding	r2=0.2, p=1.08e-02	0.0659513	no								BMI	WES, MAF 0.1% - 1%	lassosum	s=0.5, λ=1.44E-2	0	no	extreme obesity	Imputed, MAF 0.1% - 1%	lassosum	s=0.5, λ=1.44E-2	0	0	no
BMI	common variants	clumping + thresholding	r2=0.2, p=1.09e-02	0.0659727	no								BMI	WES, MAF 0.1% - 1%	lassosum	s=0.5, λ=1.83E-2	0	no	extreme obesity	Imputed, MAF 0.1% - 1%	lassosum	s=0.5, λ=1.83E-2	0	0	no
BMI	common variants	clumping + thresholding	r2=0.2, p=1.10e-02	0.0660907	no								BMI	WES, MAF 0.1% - 1%	lassosum	s=0.5, λ=2.36E-2	0	no	extreme obesity	Imputed, MAF 0.1% - 1%	lassosum	s=0.5, λ=2.36E-2	0	0	no
BMI	common variants	clumping + thresholding	r2=0.2, p=1.11e-02	0.0663226	no								BMI	WES, MAF 0.1% - 1%	lassosum	s=0.5, λ=2.98E-2	0	no	extreme obesity	Imputed, MAF 0.1% - 1%	lassosum	s=0.5, λ=2.98E-2	0	0	no
BMI	common variants	clumping + thresholding	r2=0.2, p=1.12e-02	0.0664374	no								BMI	WES, MAF 0.1% - 1%	lassosum	s=0.5, λ=3.79E-2	0	no	extreme obesity	Imputed, MAF 0.1% - 1%	lassosum	s=0.5, λ=3.79E-2	0	0	no
BMI	common variants	clumping + thresholding	r2=0.2, p=1.13e-02	0.0664841	no								BMI	WES, MAF 0.1% - 1%	lassosum	s=0.5, λ=4.83E-2	0	no	extreme obesity	Imputed, MAF 0.1% - 1%	lassosum	s=0.5, λ=4.83E-2	0	0	no
BMI	common variants	clumping + thresholding	r2=0.2, p=1.14e-02	0.06656	no								BMI	WES, MAF 0.1% - 1%	lassosum	s=0.5, λ=6.16E-2	0	no	extreme obesity	Imputed, MAF 0.1% - 1%	lassosum	s=0.5, λ=6.16E-2	0	0	no
BMI	common variants	clumping + thresholding	r2=0.2, p=1.15e-02	0.0666889	no								BMI	WES, MAF 0.1% - 1%	lassosum	s=0.5, λ=7.85E-2	0	no	extreme obesity	Imputed, MAF 0.1% - 1%	lassosum	s=0.5, λ=7.85E-2	0	0	no
BMI	common variants	clumping + thresholding	r2=0.2, p=1.16e-02	0.0666747	no								BMI	WES, MAF 0.1% - 1%	lassosum	s=0.5, λ=0.1	0	no	extreme obesity	Imputed, MAF 0.1% - 1%	lassosum	s=0.5, λ=0.1	0	0	no
BMI	common variants	clumping + thresholding	r2=0.2, p=1.17e-02	0.0667476	no								BMI	WES, MAF 0.1% - 1%	lassosum	s=0.9, λ=0.001	-9.82107e-05	no	extreme obesity	Imputed, MAF 0.1% - 1%	lassosum	s=0.9, λ=0.001	0.00467126	0.00598927	no
BMI	common variants	clumping + thresholding	r2=0.2, p=1.18e-02	0.0668643	no								BMI	WES, MAF 0.1% - 1%	lassosum	s=0.9, λ=1.27E-3	-0.000103282	no	extreme obesity	Imputed, MAF 0.1% - 1%	lassosum	s=0.9, λ=1.27E-3	0.00479104	0.0058349	no
BMI	common variants	clumping + thresholding	r2=0.2, p=1.19e-02	0.0668421	no								BMI	WES, MAF 0.1% - 1%	lassosum	s=0.9, λ=1.62E-3	-0.00011389	no	extreme obesity	Imputed, MAF 0.1% - 1%	lassosum	s=0.9, λ=1.62E-3	0.00505349	0.00575878	no
BMI	common variants	clumping + thresholding	r2=0.2, p=1.20e-02	0.0667781	no								BMI	WES, MAF 0.1% - 1%	lassosum	s=0.9, λ=2.07E-3	-0.000127299	no	extreme obesity	Imputed, MAF 0.1% - 1%	lassosum	s=0.9, λ=2.07E-3	0.0052924	0.00558167	yes
BMI	common variants	clumping + thresholding	r2=0.2, p=1.21e-02	0.0668013	no								BMI	WES, MAF 0.1% - 1%	lassosum	s=0.9, λ=2.64E-3	-0.000117729	no	extreme obesity	Imputed, MAF 0.1% - 1%	lassosum	s=0.9, λ=2.64E-3	0.00532492	0.00588867	no
BMI	common variants	clumping + thresholding	r2=0.2, p=1.22e-02	0.0668153	no								BMI	WES, MAF 0.1% - 1%	lassosum	s=0.9, λ=3.36E-3	-8.30156e-05	no	extreme obesity	Imputed, MAF 0.1% - 1%	lassosum	s=0.9, λ=3.36E-3	0.00493148	0.00618663	no
BMI	common variants	clumping + thresholding	r2=0.2, p=1.23e-02	0.0669146	no								BMI	WES, MAF 0.1% - 1%	lassosum	s=0.9, λ=4.28E-3	-9.7539e-05	no	extreme obesity	Imputed, MAF 0.1% - 1%	lassosum	s=0.9, λ=4.28E-3	0.00414134	0.00547116	no
BMI	common variants	clumping + thresholding	r2=0.2, p=1.24e-02	0.0669691	no								BMI	WES, MAF 0.1% - 1%	lassosum	s=0.9, λ=5.46E-3	-8.15972e-05	no	extreme obesity	Imputed, MAF 0.1% - 1%	lassosum	s=0.9, λ=5.46E-3	0.00326565	0.00331884	no
BMI	common variants	clumping + thresholding	r2=0.2, p=1.25e-02	0.0669567	no								BMI	WES, MAF 0.1% - 1%	lassosum	s=0.9, λ=6.95E-3	-0.000120791	no	extreme obesity	Imputed, MAF 0.1% - 1%	lassosum	s=0.9, λ=6.95E-3	0.00147749	0.000720575	no
BMI	common variants	clumping + thresholding	r2=0.2, p=1.26e-02	0.0672054	no								BMI	WES, MAF 0.1% - 1%	lassosum	s=0.9, λ=8.86E-3	-6.66001e-05	no	extreme obesity	Imputed, MAF 0.1% - 1%	lassosum	s=0.9, λ=8.86E-3	1.68452e-06	0.00156409	no
BMI	common variants	clumping + thresholding	r2=0.2, p=1.27e-02	0.0673679	no								BMI	WES, MAF 0.1% - 1%	lassosum	s=0.9, λ=1.13E-2	0	no	extreme obesity	Imputed, MAF 0.1% - 1%	lassosum	s=0.9, λ=1.13E-2	0.000218938	0.00166117	no
BMI	common variants	clumping + thresholding	r2=0.2, p=1.28e-02	0.0674473	no								BMI	WES, MAF 0.1% - 1%	lassosum	s=0.9, λ=1.44E-2	0	no	extreme obesity	Imputed, MAF 0.1% - 1%	lassosum	s=0.9, λ=1.44E-2	0	0	no
BMI	common variants	clumping + thresholding	r2=0.2, p=1.29e-02	0.0675256	no								BMI	WES, MAF 0.1% - 1%	lassosum	s=0.9, λ=1.83E-2	0	no	extreme obesity	Imputed, MAF 0.1% - 1%	lassosum	s=0.9, λ=1.83E-2	0	0	no
BMI	common variants	clumping + thresholding	r2=0.2, p=1.30e-02	0.0676102	no								BMI	WES, MAF 0.1% - 1%	lassosum	s=0.9, λ=2.36E-2	0	no	extreme obesity	Imputed, MAF 0.1% - 1%	lassosum	s=0.9, λ=2.36E-2	0	0	no
BMI	common variants	clumping + thresholding	r2=0.2, p=1.31e-02	0.0676375	no								BMI	WES, MAF 0.1% - 1%	lassosum	s=0.9, λ=2.98E-2	0	no	extreme obesity	Imputed, MAF 0.1% - 1%	lassosum	s=0.9, λ=2.98E-2	0	0	no
BMI	common variants	clumping + thresholding	r2=0.2, p=1.32e-02	0.0677458	no								BMI	WES, MAF 0.1% - 1%	lassosum	s=0.9, λ=3.79E-2	0	no	extreme obesity	Imputed, MAF 0.1% - 1%	lassosum	s=0.9, λ=3.79E-2	0	0	no
BMI	common variants	clumping + thresholding	r2=0.2, p=1.33e-02	0.0678226	no								BMI	WES, MAF 0.1% - 1%	lassosum	s=0.9, λ=4.83E-2	0	no	extreme obesity	Imputed, MAF 0.1% - 1%	lassosum	s=0.9, λ=4.83E-2	0	0	no
BMI	common variants	clumping + thresholding	r2=0.2, p=1.34e-02	0.0678749	no								BMI	WES, MAF 0.1% - 1%	lassosum	s=0.9, λ=6.16E-2	0	no	extreme obesity	Imputed, MAF 0.1% - 1%	lassosum	s=0.9, λ=6.16E-2	0	0	no
BMI	common variants	clumping + thresholding	r2=0.2, p=1.35e-02	0.0679154	no								BMI	WES, MAF 0.1% - 1%	lassosum	s=0.9, λ=7.85E-2	0	no	extreme obesity	Imputed, MAF 0.1% - 1%	lassosum	s=0.9, λ=7.85E-2	0	0	no
BMI	common variants	clumping + thresholding	r2=0.2, p=1.36e-02	0.0680088	no								BMI	WES, MAF 0.1% - 1%	lassosum	s=0.9, λ=0.1	0	no	extreme obesity	Imputed, MAF 0.1% - 1%	lassosum	s=0.9, λ=0.1	0	0	no
BMI	common variants	clumping + thresholding	r2=0.2, p=1.37e-02	0.0680873	no								BMI	WES, MAF 0.1% - 1%	lassosum	s=1, λ=0.001	-9.33237e-05	no	extreme obesity	Imputed, MAF 0.1% - 1%	lassosum	s=1, λ=0.001	0.0013455	0.00325382	no
BMI	common variants	clumping + thresholding	r2=0.2, p=1.38e-02	0.0682521	no								BMI	WES, MAF 0.1% - 1%	lassosum	s=1, λ=1.27E-3	-9.89159e-05	no	extreme obesity	Imputed, MAF 0.1% - 1%	lassosum	s=1, λ=1.27E-3	0.00141943	0.00322091	no
BMI	common variants	clumping + thresholding	r2=0.2, p=1.39e-02	0.0682652	no								BMI	WES, MAF 0.1% - 1%	lassosum	s=1, λ=1.62E-3	-0.000110566	no	extreme obesity	Imputed, MAF 0.1% - 1%	lassosum	s=1, λ=1.62E-3	0.00153504	0.00310593	no
BMI	common variants	clumping + thresholding	r2=0.2, p=1.40e-02	0.0683121	no								BMI	WES, MAF 0.1% - 1%	lassosum	s=1, λ=2.07E-3	-0.000125977	no	extreme obesity	Imputed, MAF 0.1% - 1%	lassosum	s=1, λ=2.07E-3	0.00172595	0.00266796	no
BMI	common variants	clumping + thresholding	r2=0.2, p=1.41e-02	0.0684187	no								BMI	WES, MAF 0.1% - 1%	lassosum	s=1, λ=2.64E-3	-0.000125017	no	extreme obesity	Imputed, MAF 0.1% - 1%	lassosum	s=1, λ=2.64E-3	0.00187235	0.00207258	no
BMI	common variants	clumping + thresholding	r2=0.2, p=1.42e-02	0.0684848	no								BMI	WES, MAF 0.1% - 1%	lassosum	s=1, λ=3.36E-3	-0.000104517	no	extreme obesity	Imputed, MAF 0.1% - 1%	lassosum	s=1, λ=3.36E-3	0.00199172	0.00151113	no
BMI	common variants	clumping + thresholding	r2=0.2, p=1.43e-02	0.0685043	no								BMI	WES, MAF 0.1% - 1%	lassosum	s=1, λ=4.28E-3	-0.000120113	no	extreme obesity	Imputed, MAF 0.1% - 1%	lassosum	s=1, λ=4.28E-3	0.00191879	0.000732225	no
BMI	common variants	clumping + thresholding	r2=0.2, p=1.44e-02	0.0685088	no								BMI	WES, MAF 0.1% - 1%	lassosum	s=1, λ=5.46E-3	-0.000123375	no	extreme obesity	Imputed, MAF 0.1% - 1%	lassosum	s=1, λ=5.46E-3	0.00177095	0.000188164	no
BMI	common variants	clumping + thresholding	r2=0.2, p=1.45e-02	0.0684471	no								BMI	WES, MAF 0.1% - 1%	lassosum	s=1, λ=6.95E-3	-0.000123045	no	extreme obesity	Imputed, MAF 0.1% - 1%	lassosum	s=1, λ=6.95E-3	0.000996766	4.06063e-07	no
BMI	common variants	clumping + thresholding	r2=0.2, p=1.46e-02	0.0684027	no								BMI	WES, MAF 0.1% - 1%	lassosum	s=1, λ=8.86E-3	-5.99824e-05	no	extreme obesity	Imputed, MAF 0.1% - 1%	lassosum	s=1, λ=8.86E-3	3.5743e-05	0.00153712	no
BMI	common variants	clumping + thresholding	r2=0.2, p=1.47e-02	0.068486	no								BMI	WES, MAF 0.1% - 1%	lassosum	s=1, λ=1.13E-2	0	no	extreme obesity	Imputed, MAF 0.1% - 1%	lassosum	s=1, λ=1.13E-2	0.000213606	0.00153895	no
BMI	common variants	clumping + thresholding	r2=0.2, p=1.48e-02	0.0684788	no								BMI	WES, MAF 0.1% - 1%	lassosum	s=1, λ=1.44E-2	0	no	extreme obesity	Imputed, MAF 0.1% - 1%	lassosum	s=1, λ=1.44E-2	0	0	no
BMI	common variants	clumping + thresholding	r2=0.2, p=1.49e-02	0.0684012	no								BMI	WES, MAF 0.1% - 1%	lassosum	s=1, λ=1.83E-2	0	no	extreme obesity	Imputed, MAF 0.1% - 1%	lassosum	s=1, λ=1.83E-2	0	0	no
BMI	common variants	clumping + thresholding	r2=0.2, p=1.50e-02	0.0684139	no								BMI	WES, MAF 0.1% - 1%	lassosum	s=1, λ=2.36E-2	0	no	extreme obesity	Imputed, MAF 0.1% - 1%	lassosum	s=1, λ=2.36E-2	0	0	no
BMI	common variants	clumping + thresholding	r2=0.2, p=1.51e-02	0.0683977	no								BMI	WES, MAF 0.1% - 1%	lassosum	s=1, λ=2.98E-2	0	no	extreme obesity	Imputed, MAF 0.1% - 1%	lassosum	s=1, λ=2.98E-2	0	0	no
BMI	common variants	clumping + thresholding	r2=0.2, p=1.52e-02	0.0683999	no								BMI	WES, MAF 0.1% - 1%	lassosum	s=1, λ=3.79E-2	0	no	extreme obesity	Imputed, MAF 0.1% - 1%	lassosum	s=1, λ=3.79E-2	0	0	no
BMI	common variants	clumping + thresholding	r2=0.2, p=1.53e-02	0.0683638	no								BMI	WES, MAF 0.1% - 1%	lassosum	s=1, λ=4.83E-2	0	no	extreme obesity	Imputed, MAF 0.1% - 1%	lassosum	s=1, λ=4.83E-2	0	0	no
BMI	common variants	clumping + thresholding	r2=0.2, p=1.54e-02	0.0684074	no								BMI	WES, MAF 0.1% - 1%	lassosum	s=1, λ=6.16E-2	0	no	extreme obesity	Imputed, MAF 0.1% - 1%	lassosum	s=1, λ=6.16E-2	0	0	no
BMI	common variants	clumping + thresholding	r2=0.2, p=1.55e-02	0.068447	no								BMI	WES, MAF 0.1% - 1%	lassosum	s=1, λ=7.85E-2	0	no	extreme obesity	Imputed, MAF 0.1% - 1%	lassosum	s=1, λ=7.85E-2	0	0	no
BMI	common variants	clumping + thresholding	r2=0.2, p=1.56e-02	0.0684626	no								BMI	WES, MAF 0.1% - 1%	lassosum	s=1, λ=0.1	0	no	extreme obesity	Imputed, MAF 0.1% - 1%	lassosum	s=1, λ=0.1	0	0	no
BMI	common variants	clumping + thresholding	r2=0.2, p=1.57e-02	0.0684637	no								BMI	WES, MAF <1% & MAC>20	lassosum	s=0.2, λ=0.001	-8.49902e-05	no	extreme obesity	Imputed, MAF <1% & MAC>20	lassosum	s=0.2, λ=0.001	0.0026046	0.00470378	no
BMI	common variants	clumping + thresholding	r2=0.2, p=1.58e-02	0.0684487	no								BMI	WES, MAF <1% & MAC>20	lassosum	s=0.2, λ=1.27E-3	-6.80997e-05	no	extreme obesity	Imputed, MAF <1% & MAC>20	lassosum	s=0.2, λ=1.27E-3	0.00286585	0.00533269	no
BMI	common variants	clumping + thresholding	r2=0.2, p=1.59e-02	0.0685151	no								BMI	WES, MAF <1% & MAC>20	lassosum	s=0.2, λ=1.62E-3	2.70902e-06	no	extreme obesity	Imputed, MAF <1% & MAC>20	lassosum	s=0.2, λ=1.62E-3	0.0033375	0.0060528	no
BMI	common variants	clumping + thresholding	r2=0.2, p=1.60e-02	0.0684879	no								BMI	WES, MAF <1% & MAC>20	lassosum	s=0.2, λ=2.07E-3	0.000143212	no	extreme obesity	Imputed, MAF <1% & MAC>20	lassosum	s=0.2, λ=2.07E-3	0.00362236	0.00608772	no
BMI	common variants	clumping + thresholding	r2=0.2, p=1.61e-02	0.0684686	no								BMI	WES, MAF <1% & MAC>20	lassosum	s=0.2, λ=2.64E-3	0.00023168	no	extreme obesity	Imputed, MAF <1% & MAC>20	lassosum	s=0.2, λ=2.64E-3	0.00327895	0.0061693	no
BMI	common variants	clumping + thresholding	r2=0.2, p=1.62e-02	0.0685298	no								BMI	WES, MAF <1% & MAC>20	lassosum	s=0.2, λ=3.36E-3	0.000409459	no	extreme obesity	Imputed, MAF <1% & MAC>20	lassosum	s=0.2, λ=3.36E-3	0.00239276	0.00567912	no
BMI	common variants	clumping + thresholding	r2=0.2, p=1.63e-02	0.0685944	no								BMI	WES, MAF <1% & MAC>20	lassosum	s=0.2, λ=4.28E-3	0.000441774	no	extreme obesity	Imputed, MAF <1% & MAC>20	lassosum	s=0.2, λ=4.28E-3	0.00158945	0.00500023	no
BMI	common variants	clumping + thresholding	r2=0.2, p=1.64e-02	0.0686695	no								BMI	WES, MAF <1% & MAC>20	lassosum	s=0.2, λ=5.46E-3	0.000295958	no	extreme obesity	Imputed, MAF <1% & MAC>20	lassosum	s=0.2, λ=5.46E-3	0.00147772	0.00281845	no
BMI	common variants	clumping + thresholding	r2=0.2, p=1.65e-02	0.0687249	no								BMI	WES, MAF <1% & MAC>20	lassosum	s=0.2, λ=6.95E-3	6.44745e-05	no	extreme obesity	Imputed, MAF <1% & MAC>20	lassosum	s=0.2, λ=6.95E-3	0.000415234	4.71663e-06	no
BMI	common variants	clumping + thresholding	r2=0.2, p=1.66e-02	0.0687564	no								BMI	WES, MAF <1% & MAC>20	lassosum	s=0.2, λ=8.86E-3	-0.000114264	no	extreme obesity	Imputed, MAF <1% & MAC>20	lassosum	s=0.2, λ=8.86E-3	0.000302181	0.00415582	no
BMI	common variants	clumping + thresholding	r2=0.2, p=1.67e-02	0.0687937	no								BMI	WES, MAF <1% & MAC>20	lassosum	s=0.2, λ=1.13E-2	-0.000123915	no	extreme obesity	Imputed, MAF <1% & MAC>20	lassosum	s=0.2, λ=1.13E-2	1.81839e-05	0.00190427	no
BMI	common variants	clumping + thresholding	r2=0.2, p=1.68e-02	0.0687785	no								BMI	WES, MAF <1% & MAC>20	lassosum	s=0.2, λ=1.44E-2	0	no	extreme obesity	Imputed, MAF <1% & MAC>20	lassosum	s=0.2, λ=1.44E-2	0	0	no
BMI	common variants	clumping + thresholding	r2=0.2, p=1.69e-02	0.0687463	no								BMI	WES, MAF <1% & MAC>20	lassosum	s=0.2, λ=1.83E-2	0	no	extreme obesity	Imputed, MAF <1% & MAC>20	lassosum	s=0.2, λ=1.83E-2	0	0	no
BMI	common variants	clumping + thresholding	r2=0.2, p=1.70e-02	0.0687858	no								BMI	WES, MAF <1% & MAC>20	lassosum	s=0.2, λ=2.36E-2	0	no	extreme obesity	Imputed, MAF <1% & MAC>20	lassosum	s=0.2, λ=2.36E-2	0	0	no
BMI	common variants	clumping + thresholding	r2=0.2, p=1.71e-02	0.0688291	no								BMI	WES, MAF <1% & MAC>20	lassosum	s=0.2, λ=2.98E-2	0	no	extreme obesity	Imputed, MAF <1% & MAC>20	lassosum	s=0.2, λ=2.98E-2	0	0	no
BMI	common variants	clumping + thresholding	r2=0.2, p=1.72e-02	0.0689015	no								BMI	WES, MAF <1% & MAC>20	lassosum	s=0.2, λ=3.79E-2	0	no	extreme obesity	Imputed, MAF <1% & MAC>20	lassosum	s=0.2, λ=3.79E-2	0	0	no
BMI	common variants	clumping + thresholding	r2=0.2, p=1.73e-02	0.0689267	no								BMI	WES, MAF <1% & MAC>20	lassosum	s=0.2, λ=4.83E-2	0	no	extreme obesity	Imputed, MAF <1% & MAC>20	lassosum	s=0.2, λ=4.83E-2	0	0	no
BMI	common variants	clumping + thresholding	r2=0.2, p=1.74e-02	0.0690282	no								BMI	WES, MAF <1% & MAC>20	lassosum	s=0.2, λ=6.16E-2	0	no	extreme obesity	Imputed, MAF <1% & MAC>20	lassosum	s=0.2, λ=6.16E-2	0	0	no
BMI	common variants	clumping + thresholding	r2=0.2, p=1.75e-02	0.069054	no								BMI	WES, MAF <1% & MAC>20	lassosum	s=0.2, λ=7.85E-2	0	no	extreme obesity	Imputed, MAF <1% & MAC>20	lassosum	s=0.2, λ=7.85E-2	0	0	no
BMI	common variants	clumping + thresholding	r2=0.2, p=1.76e-02	0.0690673	no								BMI	WES, MAF <1% & MAC>20	lassosum	s=0.2, λ=0.1	0	no	extreme obesity	Imputed, MAF <1% & MAC>20	lassosum	s=0.2, λ=0.1	0	0	no
BMI	common variants	clumping + thresholding	r2=0.2, p=1.77e-02	0.0690827	no								BMI	WES, MAF <1% & MAC>20	lassosum	s=0.5, λ=0.001	-2.21355e-05	no	extreme obesity	Imputed, MAF <1% & MAC>20	lassosum	s=0.5, λ=0.001	0.00303355	0.00477319	no
BMI	common variants	clumping + thresholding	r2=0.2, p=1.78e-02	0.0691207	no								BMI	WES, MAF <1% & MAC>20	lassosum	s=0.5, λ=1.27E-3	-2.8166e-06	no	extreme obesity	Imputed, MAF <1% & MAC>20	lassosum	s=0.5, λ=1.27E-3	0.00321585	0.00491824	no
BMI	common variants	clumping + thresholding	r2=0.2, p=1.79e-02	0.0692544	no								BMI	WES, MAF <1% & MAC>20	lassosum	s=0.5, λ=1.62E-3	7.65191e-05	no	extreme obesity	Imputed, MAF <1% & MAC>20	lassosum	s=0.5, λ=1.62E-3	0.00342207	0.00512752	no
BMI	common variants	clumping + thresholding	r2=0.2, p=1.80e-02	0.0693343	no								BMI	WES, MAF <1% & MAC>20	lassosum	s=0.5, λ=2.07E-3	0.000233501	no	extreme obesity	Imputed, MAF <1% & MAC>20	lassosum	s=0.5, λ=2.07E-3	0.0036316	0.005347	no
BMI	common variants	clumping + thresholding	r2=0.2, p=1.81e-02	0.0694234	no								BMI	WES, MAF <1% & MAC>20	lassosum	s=0.5, λ=2.64E-3	0.00037851	no	extreme obesity	Imputed, MAF <1% & MAC>20	lassosum	s=0.5, λ=2.64E-3	0.00343094	0.00550942	no
BMI	common variants	clumping + thresholding	r2=0.2, p=1.82e-02	0.0694376	no								BMI	WES, MAF <1% & MAC>20	lassosum	s=0.5, λ=3.36E-3	0.000530131	no	extreme obesity	Imputed, MAF <1% & MAC>20	lassosum	s=0.5, λ=3.36E-3	0.00273958	0.00517685	no
BMI	common variants	clumping + thresholding	r2=0.2, p=1.83e-02	0.0694376	no								BMI	WES, MAF <1% & MAC>20	lassosum	s=0.5, λ=4.28E-3	0.000464188	no	extreme obesity	Imputed, MAF <1% & MAC>20	lassosum	s=0.5, λ=4.28E-3	0.00190464	0.00486106	no
BMI	common variants	clumping + thresholding	r2=0.2, p=1.84e-02	0.0694364	no								BMI	WES, MAF <1% & MAC>20	lassosum	s=0.5, λ=5.46E-3	0.000286354	no	extreme obesity	Imputed, MAF <1% & MAC>20	lassosum	s=0.5, λ=5.46E-3	0.00172243	0.00283117	no
BMI	common variants	clumping + thresholding	r2=0.2, p=1.85e-02	0.06945	no								BMI	WES, MAF <1% & MAC>20	lassosum	s=0.5, λ=6.95E-3	3.84126e-05	no	extreme obesity	Imputed, MAF <1% & MAC>20	lassosum	s=0.5, λ=6.95E-3	0.000449237	1.74053e-05	no
BMI	common variants	clumping + thresholding	r2=0.2, p=1.86e-02	0.0695477	no								BMI	WES, MAF <1% & MAC>20	lassosum	s=0.5, λ=8.86E-3	-0.000112063	no	extreme obesity	Imputed, MAF <1% & MAC>20	lassosum	s=0.5, λ=8.86E-3	0.000285286	0.00392857	no
BMI	common variants	clumping + thresholding	r2=0.2, p=1.87e-02	0.0696679	no								BMI	WES, MAF <1% & MAC>20	lassosum	s=0.5, λ=1.13E-2	-0.000123915	no	extreme obesity	Imputed, MAF <1% & MAC>20	lassosum	s=0.5, λ=1.13E-2	4.25928e-05	0.00193774	no
BMI	common variants	clumping + thresholding	r2=0.2, p=1.88e-02	0.069701	no								BMI	WES, MAF <1% & MAC>20	lassosum	s=0.5, λ=1.44E-2	0	no	extreme obesity	Imputed, MAF <1% & MAC>20	lassosum	s=0.5, λ=1.44E-2	0	0	no
BMI	common variants	clumping + thresholding	r2=0.2, p=1.89e-02	0.0696785	no								BMI	WES, MAF <1% & MAC>20	lassosum	s=0.5, λ=1.83E-2	0	no	extreme obesity	Imputed, MAF <1% & MAC>20	lassosum	s=0.5, λ=1.83E-2	0	0	no
BMI	common variants	clumping + thresholding	r2=0.2, p=1.90e-02	0.0696132	no								BMI	WES, MAF <1% & MAC>20	lassosum	s=0.5, λ=2.36E-2	0	no	extreme obesity	Imputed, MAF <1% & MAC>20	lassosum	s=0.5, λ=2.36E-2	0	0	no
BMI	common variants	clumping + thresholding	r2=0.2, p=1.91e-02	0.0695908	no								BMI	WES, MAF <1% & MAC>20	lassosum	s=0.5, λ=2.98E-2	0	no	extreme obesity	Imputed, MAF <1% & MAC>20	lassosum	s=0.5, λ=2.98E-2	0	0	no
BMI	common variants	clumping + thresholding	r2=0.2, p=1.92e-02	0.0696421	no								BMI	WES, MAF <1% & MAC>20	lassosum	s=0.5, λ=3.79E-2	0	no	extreme obesity	Imputed, MAF <1% & MAC>20	lassosum	s=0.5, λ=3.79E-2	0	0	no
BMI	common variants	clumping + thresholding	r2=0.2, p=1.93e-02	0.0696279	no								BMI	WES, MAF <1% & MAC>20	lassosum	s=0.5, λ=4.83E-2	0	no	extreme obesity	Imputed, MAF <1% & MAC>20	lassosum	s=0.5, λ=4.83E-2	0	0	no
BMI	common variants	clumping + thresholding	r2=0.2, p=1.94e-02	0.0696234	no								BMI	WES, MAF <1% & MAC>20	lassosum	s=0.5, λ=6.16E-2	0	no	extreme obesity	Imputed, MAF <1% & MAC>20	lassosum	s=0.5, λ=6.16E-2	0	0	no
BMI	common variants	clumping + thresholding	r2=0.2, p=1.95e-02	0.069596	no								BMI	WES, MAF <1% & MAC>20	lassosum	s=0.5, λ=7.85E-2	0	no	extreme obesity	Imputed, MAF <1% & MAC>20	lassosum	s=0.5, λ=7.85E-2	0	0	no
BMI	common variants	clumping + thresholding	r2=0.2, p=1.96e-02	0.0696093	no								BMI	WES, MAF <1% & MAC>20	lassosum	s=0.5, λ=0.1	0	no	extreme obesity	Imputed, MAF <1% & MAC>20	lassosum	s=0.5, λ=0.1	0	0	no
BMI	common variants	clumping + thresholding	r2=0.2, p=1.97e-02	0.0697039	no								BMI	WES, MAF <1% & MAC>20	lassosum	s=0.9, λ=0.001	2.84581e-05	no	extreme obesity	Imputed, MAF <1% & MAC>20	lassosum	s=0.9, λ=0.001	0.00294846	0.00411023	no
BMI	common variants	clumping + thresholding	r2=0.2, p=1.98e-02	0.0696952	no								BMI	WES, MAF <1% & MAC>20	lassosum	s=0.9, λ=1.27E-3	5.5659e-05	no	extreme obesity	Imputed, MAF <1% & MAC>20	lassosum	s=0.9, λ=1.27E-3	0.00307714	0.00402052	no
BMI	common variants	clumping + thresholding	r2=0.2, p=1.99e-02	0.0697421	no								BMI	WES, MAF <1% & MAC>20	lassosum	s=0.9, λ=1.62E-3	0.000122429	no	extreme obesity	Imputed, MAF <1% & MAC>20	lassosum	s=0.9, λ=1.62E-3	0.00324604	0.00395749	no
BMI	common variants	clumping + thresholding	r2=0.2, p=2.00e-02	0.0697537	no								BMI	WES, MAF <1% & MAC>20	lassosum	s=0.9, λ=2.07E-3	0.000274079	no	extreme obesity	Imputed, MAF <1% & MAC>20	lassosum	s=0.9, λ=2.07E-3	0.00337345	0.00374698	no
BMI	common variants	clumping + thresholding	r2=0.2, p=2.01e-02	0.0697155	no								BMI	WES, MAF <1% & MAC>20	lassosum	s=0.9, λ=2.64E-3	0.00039154	no	extreme obesity	Imputed, MAF <1% & MAC>20	lassosum	s=0.9, λ=2.64E-3	0.00337279	0.00407534	no
BMI	common variants	clumping + thresholding	r2=0.2, p=2.02e-02	0.0697117	no								BMI	WES, MAF <1% & MAC>20	lassosum	s=0.9, λ=3.36E-3	0.000474192	no	extreme obesity	Imputed, MAF <1% & MAC>20	lassosum	s=0.9, λ=3.36E-3	0.00299274	0.00415196	no
BMI	common variants	clumping + thresholding	r2=0.2, p=2.03e-02	0.0696697	no								BMI	WES, MAF <1% & MAC>20	lassosum	s=0.9, λ=4.28E-3	0.000341941	no	extreme obesity	Imputed, MAF <1% & MAC>20	lassosum	s=0.9, λ=4.28E-3	0.00258181	0.00365307	no
BMI	common variants	clumping + thresholding	r2=0.2, p=2.04e-02	0.0697223	no								BMI	WES, MAF <1% & MAC>20	lassosum	s=0.9, λ=5.46E-3	0.000153879	no	extreme obesity	Imputed, MAF <1% & MAC>20	lassosum	s=0.9, λ=5.46E-3	0.00217545	0.00167681	no
BMI	common variants	clumping + thresholding	r2=0.2, p=2.05e-02	0.069686	no								BMI	WES, MAF <1% & MAC>20	lassosum	s=0.9, λ=6.95E-3	-7.33105e-05	no	extreme obesity	Imputed, MAF <1% & MAC>20	lassosum	s=0.9, λ=6.95E-3	0.000672931	9.80901e-10	no
BMI	common variants	clumping + thresholding	r2=0.2, p=2.06e-02	0.0697216	no								BMI	WES, MAF <1% & MAC>20	lassosum	s=0.9, λ=8.86E-3	-0.000105541	no	extreme obesity	Imputed, MAF <1% & MAC>20	lassosum	s=0.9, λ=8.86E-3	0.000143664	0.00367108	no
BMI	common variants	clumping + thresholding	r2=0.2, p=2.07e-02	0.0696602	no								BMI	WES, MAF <1% & MAC>20	lassosum	s=0.9, λ=1.13E-2	-0.000123915	no	extreme obesity	Imputed, MAF <1% & MAC>20	lassosum	s=0.9, λ=1.13E-2	0.000128415	0.00165604	no
BMI	common variants	clumping + thresholding	r2=0.2, p=2.08e-02	0.0696774	no								BMI	WES, MAF <1% & MAC>20	lassosum	s=0.9, λ=1.44E-2	0	no	extreme obesity	Imputed, MAF <1% & MAC>20	lassosum	s=0.9, λ=1.44E-2	0	0	no
BMI	common variants	clumping + thresholding	r2=0.2, p=2.09e-02	0.0695965	no								BMI	WES, MAF <1% & MAC>20	lassosum	s=0.9, λ=1.83E-2	0	no	extreme obesity	Imputed, MAF <1% & MAC>20	lassosum	s=0.9, λ=1.83E-2	0	0	no
BMI	common variants	clumping + thresholding	r2=0.2, p=2.10e-02	0.0696092	no								BMI	WES, MAF <1% & MAC>20	lassosum	s=0.9, λ=2.36E-2	0	no	extreme obesity	Imputed, MAF <1% & MAC>20	lassosum	s=0.9, λ=2.36E-2	0	0	no
BMI	common variants	clumping + thresholding	r2=0.2, p=2.11e-02	0.0696032	no								BMI	WES, MAF <1% & MAC>20	lassosum	s=0.9, λ=2.98E-2	0	no	extreme obesity	Imputed, MAF <1% & MAC>20	lassosum	s=0.9, λ=2.98E-2	0	0	no
BMI	common variants	clumping + thresholding	r2=0.2, p=2.12e-02	0.0695049	no								BMI	WES, MAF <1% & MAC>20	lassosum	s=0.9, λ=3.79E-2	0	no	extreme obesity	Imputed, MAF <1% & MAC>20	lassosum	s=0.9, λ=3.79E-2	0	0	no
BMI	common variants	clumping + thresholding	r2=0.2, p=2.13e-02	0.0695794	no								BMI	WES, MAF <1% & MAC>20	lassosum	s=0.9, λ=4.83E-2	0	no	extreme obesity	Imputed, MAF <1% & MAC>20	lassosum	s=0.9, λ=4.83E-2	0	0	no
BMI	common variants	clumping + thresholding	r2=0.2, p=2.14e-02	0.0695635	no								BMI	WES, MAF <1% & MAC>20	lassosum	s=0.9, λ=6.16E-2	0	no	extreme obesity	Imputed, MAF <1% & MAC>20	lassosum	s=0.9, λ=6.16E-2	0	0	no
BMI	common variants	clumping + thresholding	r2=0.2, p=2.15e-02	0.0695526	no								BMI	WES, MAF <1% & MAC>20	lassosum	s=0.9, λ=7.85E-2	0	no	extreme obesity	Imputed, MAF <1% & MAC>20	lassosum	s=0.9, λ=7.85E-2	0	0	no
BMI	common variants	clumping + thresholding	r2=0.2, p=2.16e-02	0.0695753	no								BMI	WES, MAF <1% & MAC>20	lassosum	s=0.9, λ=0.1	0	no	extreme obesity	Imputed, MAF <1% & MAC>20	lassosum	s=0.9, λ=0.1	0	0	no
BMI	common variants	clumping + thresholding	r2=0.2, p=2.17e-02	0.0696179	no								BMI	WES, MAF <1% & MAC>20	lassosum	s=1, λ=0.001	3.19473e-06	no	extreme obesity	Imputed, MAF <1% & MAC>20	lassosum	s=1, λ=0.001	0.000728955	0.0025518	no
BMI	common variants	clumping + thresholding	r2=0.2, p=2.18e-02	0.0697048	no								BMI	WES, MAF <1% & MAC>20	lassosum	s=1, λ=1.27E-3	2.64653e-05	no	extreme obesity	Imputed, MAF <1% & MAC>20	lassosum	s=1, λ=1.27E-3	0.000755046	0.00245775	no
BMI	common variants	clumping + thresholding	r2=0.2, p=2.19e-02	0.0697056	no								BMI	WES, MAF <1% & MAC>20	lassosum	s=1, λ=1.62E-3	8.27821e-05	no	extreme obesity	Imputed, MAF <1% & MAC>20	lassosum	s=1, λ=1.62E-3	0.000795731	0.00229362	no
BMI	common variants	clumping + thresholding	r2=0.2, p=2.20e-02	0.0697044	no								BMI	WES, MAF <1% & MAC>20	lassosum	s=1, λ=2.07E-3	0.000214475	no	extreme obesity	Imputed, MAF <1% & MAC>20	lassosum	s=1, λ=2.07E-3	0.000862147	0.00185708	no
BMI	common variants	clumping + thresholding	r2=0.2, p=2.21e-02	0.069674	no								BMI	WES, MAF <1% & MAC>20	lassosum	s=1, λ=2.64E-3	0.000296625	no	extreme obesity	Imputed, MAF <1% & MAC>20	lassosum	s=1, λ=2.64E-3	0.000900659	0.00134808	no
BMI	common variants	clumping + thresholding	r2=0.2, p=2.22e-02	0.0697121	no								BMI	WES, MAF <1% & MAC>20	lassosum	s=1, λ=3.36E-3	0.000359301	no	extreme obesity	Imputed, MAF <1% & MAC>20	lassosum	s=1, λ=3.36E-3	0.000934039	0.000830016	no
BMI	common variants	clumping + thresholding	r2=0.2, p=2.23e-02	0.0696992	no								BMI	WES, MAF <1% & MAC>20	lassosum	s=1, λ=4.28E-3	0.000220212	no	extreme obesity	Imputed, MAF <1% & MAC>20	lassosum	s=1, λ=4.28E-3	0.000974418	0.000310568	no
BMI	common variants	clumping + thresholding	r2=0.2, p=2.24e-02	0.0698061	no								BMI	WES, MAF <1% & MAC>20	lassosum	s=1, λ=5.46E-3	2.9699e-05	no	extreme obesity	Imputed, MAF <1% & MAC>20	lassosum	s=1, λ=5.46E-3	0.00105512	2.64842e-05	no
BMI	common variants	clumping + thresholding	r2=0.2, p=2.25e-02	0.0698109	no								BMI	WES, MAF <1% & MAC>20	lassosum	s=1, λ=6.95E-3	-0.000119013	no	extreme obesity	Imputed, MAF <1% & MAC>20	lassosum	s=1, λ=6.95E-3	0.000464578	0.000412558	no
BMI	common variants	clumping + thresholding	r2=0.2, p=2.26e-02	0.0698797	no								BMI	WES, MAF <1% & MAC>20	lassosum	s=1, λ=8.86E-3	-0.000101591	no	extreme obesity	Imputed, MAF <1% & MAC>20	lassosum	s=1, λ=8.86E-3	6.73983e-05	0.00418966	no
BMI	common variants	clumping + thresholding	r2=0.2, p=2.27e-02	0.0698847	no								BMI	WES, MAF <1% & MAC>20	lassosum	s=1, λ=1.13E-2	-0.000123915	no	extreme obesity	Imputed, MAF <1% & MAC>20	lassosum	s=1, λ=1.13E-2	0.000157818	0.00153933	no
BMI	common variants	clumping + thresholding	r2=0.2, p=2.28e-02	0.0697749	no								BMI	WES, MAF <1% & MAC>20	lassosum	s=1, λ=1.44E-2	0	no	extreme obesity	Imputed, MAF <1% & MAC>20	lassosum	s=1, λ=1.44E-2	0	0	no
BMI	common variants	clumping + thresholding	r2=0.2, p=2.29e-02	0.0698301	no								BMI	WES, MAF <1% & MAC>20	lassosum	s=1, λ=1.83E-2	0	no	extreme obesity	Imputed, MAF <1% & MAC>20	lassosum	s=1, λ=1.83E-2	0	0	no
BMI	common variants	clumping + thresholding	r2=0.2, p=2.30e-02	0.0699379	no								BMI	WES, MAF <1% & MAC>20	lassosum	s=1, λ=2.36E-2	0	no	extreme obesity	Imputed, MAF <1% & MAC>20	lassosum	s=1, λ=2.36E-2	0	0	no
BMI	common variants	clumping + thresholding	r2=0.2, p=2.31e-02	0.0699656	no								BMI	WES, MAF <1% & MAC>20	lassosum	s=1, λ=2.98E-2	0	no	extreme obesity	Imputed, MAF <1% & MAC>20	lassosum	s=1, λ=2.98E-2	0	0	no
BMI	common variants	clumping + thresholding	r2=0.2, p=2.32e-02	0.0699844	no								BMI	WES, MAF <1% & MAC>20	lassosum	s=1, λ=3.79E-2	0	no	extreme obesity	Imputed, MAF <1% & MAC>20	lassosum	s=1, λ=3.79E-2	0	0	no
BMI	common variants	clumping + thresholding	r2=0.2, p=2.33e-02	0.0699945	no								BMI	WES, MAF <1% & MAC>20	lassosum	s=1, λ=4.83E-2	0	no	extreme obesity	Imputed, MAF <1% & MAC>20	lassosum	s=1, λ=4.83E-2	0	0	no
BMI	common variants	clumping + thresholding	r2=0.2, p=2.34e-02	0.0700615	no								BMI	WES, MAF <1% & MAC>20	lassosum	s=1, λ=6.16E-2	0	no	extreme obesity	Imputed, MAF <1% & MAC>20	lassosum	s=1, λ=6.16E-2	0	0	no
BMI	common variants	clumping + thresholding	r2=0.2, p=2.35e-02	0.0700642	no								BMI	WES, MAF <1% & MAC>20	lassosum	s=1, λ=7.85E-2	0	no	extreme obesity	Imputed, MAF <1% & MAC>20	lassosum	s=1, λ=7.85E-2	0	0	no
BMI	common variants	clumping + thresholding	r2=0.2, p=2.36e-02	0.0700857	no								BMI	WES, MAF <1% & MAC>20	lassosum	s=1, λ=0.1	0	no	extreme obesity	Imputed, MAF <1% & MAC>20	lassosum	s=1, λ=0.1	0	0	no
BMI	common variants	clumping + thresholding	r2=0.2, p=2.37e-02	0.0701618	no								BMI	Imputed, MAF 0.1% - 1%	clumping + thresholding	r2=0.2, p=5.00e-05	7.74428e-06	no
BMI	common variants	clumping + thresholding	r2=0.2, p=2.38e-02	0.0700722	no								BMI	Imputed, MAF 0.1% - 1%	clumping + thresholding	r2=0.2, p=1.50e-04	6.36103e-07	no
BMI	common variants	clumping + thresholding	r2=0.2, p=2.39e-02	0.0700666	no								BMI	Imputed, MAF 0.1% - 1%	clumping + thresholding	r2=0.2, p=2.50e-04	6.36117e-06	no
BMI	common variants	clumping + thresholding	r2=0.2, p=2.40e-02	0.0700852	no								BMI	Imputed, MAF 0.1% - 1%	clumping + thresholding	r2=0.2, p=3.50e-04	2.22449e-05	no
BMI	common variants	clumping + thresholding	r2=0.2, p=2.41e-02	0.0701228	no								BMI	Imputed, MAF 0.1% - 1%	clumping + thresholding	r2=0.2, p=4.50e-04	4.58309e-05	no
BMI	common variants	clumping + thresholding	r2=0.2, p=2.42e-02	0.0701456	no								BMI	Imputed, MAF 0.1% - 1%	clumping + thresholding	r2=0.2, p=5.50e-04	6.66553e-05	no
BMI	common variants	clumping + thresholding	r2=0.2, p=2.43e-02	0.0701994	no								BMI	Imputed, MAF 0.1% - 1%	clumping + thresholding	r2=0.2, p=6.50e-04	1.89527e-05	no
BMI	common variants	clumping + thresholding	r2=0.2, p=2.44e-02	0.0702395	no								BMI	Imputed, MAF 0.1% - 1%	clumping + thresholding	r2=0.2, p=7.50e-04	2.40971e-05	no
BMI	common variants	clumping + thresholding	r2=0.2, p=2.45e-02	0.0702807	no								BMI	Imputed, MAF 0.1% - 1%	clumping + thresholding	r2=0.2, p=8.50e-04	3.77912e-05	no
BMI	common variants	clumping + thresholding	r2=0.2, p=2.46e-02	0.0702945	no								BMI	Imputed, MAF 0.1% - 1%	clumping + thresholding	r2=0.2, p=5.00e-06	4.72708e-05	no
BMI	common variants	clumping + thresholding	r2=0.2, p=2.47e-02	0.0702859	no								BMI	Imputed, MAF 0.1% - 1%	clumping + thresholding	r2=0.2, p=1.50e-05	5.16068e-05	no
BMI	common variants	clumping + thresholding	r2=0.2, p=2.48e-02	0.0702927	no								BMI	Imputed, MAF 0.1% - 1%	clumping + thresholding	r2=0.2, p=2.50e-05	5.59429e-05	no
BMI	common variants	clumping + thresholding	r2=0.2, p=2.49e-02	0.0702912	no								BMI	Imputed, MAF 0.1% - 1%	clumping + thresholding	r2=0.2, p=3.50e-05	6.0279e-05	no
BMI	common variants	clumping + thresholding	r2=0.2, p=2.50e-02	0.0703671	no								BMI	Imputed, MAF 0.1% - 1%	clumping + thresholding	r2=0.2, p=4.50e-05	6.4615e-05	no
BMI	common variants	clumping + thresholding	r2=0.2, p=2.51e-02	0.0703532	no								BMI	Imputed, MAF 0.1% - 1%	clumping + thresholding	r2=0.2, p=5.50e-05	6.89511e-05	no
BMI	common variants	clumping + thresholding	r2=0.2, p=2.52e-02	0.0704131	no								BMI	Imputed, MAF 0.1% - 1%	clumping + thresholding	r2=0.2, p=6.50e-05	7.32872e-05	no
BMI	common variants	clumping + thresholding	r2=0.2, p=2.53e-02	0.0704935	no								BMI	Imputed, MAF 0.1% - 1%	clumping + thresholding	r2=0.2, p=7.50e-05	7.76232e-05	no
BMI	common variants	clumping + thresholding	r2=0.2, p=2.54e-02	0.0705121	no								BMI	Imputed, MAF 0.1% - 1%	clumping + thresholding	r2=0.2, p=8.50e-05	8.19593e-05	no
BMI	common variants	clumping + thresholding	r2=0.2, p=2.55e-02	0.0705257	no								BMI	Imputed, MAF 0.1% - 1%	clumping + thresholding	r2=0.2, p=5.00e-07	8.62954e-05	no
BMI	common variants	clumping + thresholding	r2=0.2, p=2.56e-02	0.0705193	no								BMI	Imputed, MAF 0.1% - 1%	clumping + thresholding	r2=0.2, p=1.50e-06	9.06314e-05	no
BMI	common variants	clumping + thresholding	r2=0.2, p=2.57e-02	0.0704745	no								BMI	Imputed, MAF 0.1% - 1%	clumping + thresholding	r2=0.2, p=2.50e-06	9.49675e-05	no
BMI	common variants	clumping + thresholding	r2=0.2, p=2.58e-02	0.0705163	no								BMI	Imputed, MAF 0.1% - 1%	clumping + thresholding	r2=0.2, p=2.15e-03	3.29846e-07	no
BMI	common variants	clumping + thresholding	r2=0.2, p=2.59e-02	0.0705789	no								BMI	Imputed, MAF 0.1% - 1%	clumping + thresholding	r2=0.2, p=2.25e-03	2.04035e-10	no
BMI	common variants	clumping + thresholding	r2=0.2, p=2.60e-02	0.0705932	no								BMI	Imputed, MAF 0.1% - 1%	clumping + thresholding	r2=0.2, p=2.35e-03	1.19461e-07	no
BMI	common variants	clumping + thresholding	r2=0.2, p=2.61e-02	0.0706054	no								BMI	Imputed, MAF 0.1% - 1%	clumping + thresholding	r2=0.2, p=2.45e-03	3.09684e-07	no
BMI	common variants	clumping + thresholding	r2=0.2, p=2.62e-02	0.0706013	no								BMI	Imputed, MAF 0.1% - 1%	clumping + thresholding	r2=0.2, p=2.55e-03	7.46621e-05	no
BMI	common variants	clumping + thresholding	r2=0.2, p=2.63e-02	0.0706492	no								BMI	Imputed, MAF 0.1% - 1%	clumping + thresholding	r2=0.2, p=2.65e-03	7.38244e-05	no
BMI	common variants	clumping + thresholding	r2=0.2, p=2.64e-02	0.0706499	no								BMI	Imputed, MAF 0.1% - 1%	clumping + thresholding	r2=0.2, p=2.75e-03	8.35448e-05	no
BMI	common variants	clumping + thresholding	r2=0.2, p=2.65e-02	0.0707068	no								BMI	Imputed, MAF 0.1% - 1%	clumping + thresholding	r2=0.2, p=2.85e-03	7.73524e-05	no
BMI	common variants	clumping + thresholding	r2=0.2, p=2.66e-02	0.0706968	no								BMI	Imputed, MAF 0.1% - 1%	clumping + thresholding	r2=0.2, p=2.95e-03	9.65232e-06	no
BMI	common variants	clumping + thresholding	r2=0.2, p=2.67e-02	0.0706157	no								BMI	Imputed, MAF 0.1% - 1%	clumping + thresholding	r2=0.2, p=3.05e-03	6.44605e-06	no
BMI	common variants	clumping + thresholding	r2=0.2, p=2.68e-02	0.0706414	no								BMI	Imputed, MAF 0.1% - 1%	clumping + thresholding	r2=0.2, p=3.15e-03	4.97285e-06	no
BMI	common variants	clumping + thresholding	r2=0.2, p=2.69e-02	0.0706578	no								BMI	Imputed, MAF 0.1% - 1%	clumping + thresholding	r2=0.2, p=3.25e-03	2.72658e-06	no
BMI	common variants	clumping + thresholding	r2=0.2, p=2.70e-02	0.0706859	no								BMI	Imputed, MAF 0.1% - 1%	clumping + thresholding	r2=0.2, p=3.35e-03	3.32043e-06	no
BMI	common variants	clumping + thresholding	r2=0.2, p=2.71e-02	0.0706703	no								BMI	Imputed, MAF 0.1% - 1%	clumping + thresholding	r2=0.2, p=3.45e-03	1.91182e-06	no
BMI	common variants	clumping + thresholding	r2=0.2, p=2.72e-02	0.0707675	no								BMI	Imputed, MAF 0.1% - 1%	clumping + thresholding	r2=0.2, p=3.55e-03	9.46365e-07	no
BMI	common variants	clumping + thresholding	r2=0.2, p=2.73e-02	0.0708064	no								BMI	Imputed, MAF 0.1% - 1%	clumping + thresholding	r2=0.2, p=3.65e-03	8.08465e-07	no
BMI	common variants	clumping + thresholding	r2=0.2, p=2.74e-02	0.0708356	no								BMI	Imputed, MAF 0.1% - 1%	clumping + thresholding	r2=0.2, p=3.75e-03	7.69878e-07	no
BMI	common variants	clumping + thresholding	r2=0.2, p=2.75e-02	0.0709482	no								BMI	Imputed, MAF 0.1% - 1%	clumping + thresholding	r2=0.2, p=3.85e-03	6.89912e-07	no
BMI	common variants	clumping + thresholding	r2=0.2, p=2.76e-02	0.0709997	no								BMI	Imputed, MAF 0.1% - 1%	clumping + thresholding	r2=0.2, p=3.95e-03	3.04478e-06	no
BMI	common variants	clumping + thresholding	r2=0.2, p=2.77e-02	0.0710138	no								BMI	Imputed, MAF 0.1% - 1%	clumping + thresholding	r2=0.2, p=4.05e-03	1.54255e-06	no
BMI	common variants	clumping + thresholding	r2=0.2, p=2.78e-02	0.0710466	no								BMI	Imputed, MAF 0.1% - 1%	clumping + thresholding	r2=0.2, p=4.15e-03	2.64525e-06	no
BMI	common variants	clumping + thresholding	r2=0.2, p=2.79e-02	0.0711261	no								BMI	Imputed, MAF 0.1% - 1%	clumping + thresholding	r2=0.2, p=4.25e-03	3.98239e-06	no
BMI	common variants	clumping + thresholding	r2=0.2, p=2.80e-02	0.0711635	no								BMI	Imputed, MAF 0.1% - 1%	clumping + thresholding	r2=0.2, p=4.35e-03	3.89095e-06	no
BMI	common variants	clumping + thresholding	r2=0.2, p=2.81e-02	0.0711797	no								BMI	Imputed, MAF 0.1% - 1%	clumping + thresholding	r2=0.2, p=4.45e-03	3.88953e-06	no
BMI	common variants	clumping + thresholding	r2=0.2, p=2.82e-02	0.0711428	no								BMI	Imputed, MAF 0.1% - 1%	clumping + thresholding	r2=0.2, p=4.55e-03	4.92105e-06	no
BMI	common variants	clumping + thresholding	r2=0.2, p=2.83e-02	0.071208	no								BMI	Imputed, MAF 0.1% - 1%	clumping + thresholding	r2=0.2, p=4.65e-03	3.01642e-06	no
BMI	common variants	clumping + thresholding	r2=0.2, p=2.84e-02	0.0712262	no								BMI	Imputed, MAF 0.1% - 1%	clumping + thresholding	r2=0.2, p=4.75e-03	4.97527e-06	no
BMI	common variants	clumping + thresholding	r2=0.2, p=2.85e-02	0.0712427	no								BMI	Imputed, MAF 0.1% - 1%	clumping + thresholding	r2=0.2, p=4.85e-03	3.9507e-06	no
BMI	common variants	clumping + thresholding	r2=0.2, p=2.86e-02	0.0712442	no								BMI	Imputed, MAF 0.1% - 1%	clumping + thresholding	r2=0.2, p=4.95e-03	7.79931e-06	no
BMI	common variants	clumping + thresholding	r2=0.2, p=2.87e-02	0.0712349	no								BMI	Imputed, MAF 0.1% - 1%	clumping + thresholding	r2=0.2, p=5.05e-03	3.56439e-06	no
BMI	common variants	clumping + thresholding	r2=0.2, p=2.88e-02	0.0712292	no								BMI	Imputed, MAF 0.1% - 1%	clumping + thresholding	r2=0.2, p=5.15e-03	2.51535e-06	no
BMI	common variants	clumping + thresholding	r2=0.2, p=2.89e-02	0.0711826	no								BMI	Imputed, MAF 0.1% - 1%	clumping + thresholding	r2=0.2, p=5.25e-03	3.05807e-06	no
BMI	common variants	clumping + thresholding	r2=0.2, p=2.90e-02	0.0712457	no								BMI	Imputed, MAF 0.1% - 1%	clumping + thresholding	r2=0.2, p=5.35e-03	6.09559e-07	no
BMI	common variants	clumping + thresholding	r2=0.2, p=2.91e-02	0.0712389	no								BMI	Imputed, MAF 0.1% - 1%	clumping + thresholding	r2=0.2, p=5.45e-03	3.501e-07	no
BMI	common variants	clumping + thresholding	r2=0.2, p=2.92e-02	0.0712495	no								BMI	Imputed, MAF 0.1% - 1%	clumping + thresholding	r2=0.2, p=5.55e-03	1.36484e-08	no
BMI	common variants	clumping + thresholding	r2=0.2, p=2.93e-02	0.0712833	no								BMI	Imputed, MAF 0.1% - 1%	clumping + thresholding	r2=0.2, p=5.65e-03	1.5233e-07	no
BMI	common variants	clumping + thresholding	r2=0.2, p=2.94e-02	0.0712587	no								BMI	Imputed, MAF 0.1% - 1%	clumping + thresholding	r2=0.2, p=5.75e-03	8.87184e-07	no
BMI	common variants	clumping + thresholding	r2=0.2, p=2.95e-02	0.0712005	no								BMI	Imputed, MAF 0.1% - 1%	clumping + thresholding	r2=0.2, p=5.85e-03	1.55207e-06	no
BMI	common variants	clumping + thresholding	r2=0.2, p=2.96e-02	0.0712142	no								BMI	Imputed, MAF 0.1% - 1%	clumping + thresholding	r2=0.2, p=5.95e-03	1.63023e-06	no
BMI	common variants	clumping + thresholding	r2=0.2, p=2.97e-02	0.071311	no								BMI	Imputed, MAF 0.1% - 1%	clumping + thresholding	r2=0.2, p=6.05e-03	1.54238e-06	no
BMI	common variants	clumping + thresholding	r2=0.2, p=2.98e-02	0.0713373	no								BMI	Imputed, MAF 0.1% - 1%	clumping + thresholding	r2=0.2, p=6.15e-03	2.55847e-06	no
BMI	common variants	clumping + thresholding	r2=0.2, p=2.99e-02	0.0713543	no								BMI	Imputed, MAF 0.1% - 1%	clumping + thresholding	r2=0.2, p=6.25e-03	2.84386e-06	no
BMI	common variants	clumping + thresholding	r2=0.2, p=3.00e-02	0.0712737	no								BMI	Imputed, MAF 0.1% - 1%	clumping + thresholding	r2=0.2, p=6.35e-03	4.09628e-06	no
BMI	common variants	clumping + thresholding	r2=0.2, p=3.01e-02	0.0712481	no								BMI	Imputed, MAF 0.1% - 1%	clumping + thresholding	r2=0.2, p=6.45e-03	3.10035e-06	no
BMI	common variants	clumping + thresholding	r2=0.2, p=3.02e-02	0.071256	no								BMI	Imputed, MAF 0.1% - 1%	clumping + thresholding	r2=0.2, p=6.55e-03	2.65919e-06	no
BMI	common variants	clumping + thresholding	r2=0.2, p=3.03e-02	0.0712724	no								BMI	Imputed, MAF 0.1% - 1%	clumping + thresholding	r2=0.2, p=6.65e-03	1.67761e-06	no
BMI	common variants	clumping + thresholding	r2=0.2, p=3.04e-02	0.0713056	no								BMI	Imputed, MAF 0.1% - 1%	clumping + thresholding	r2=0.2, p=6.75e-03	2.00501e-06	no
BMI	common variants	clumping + thresholding	r2=0.2, p=3.05e-02	0.0712499	no								BMI	Imputed, MAF 0.1% - 1%	clumping + thresholding	r2=0.2, p=6.85e-03	1.88282e-06	no
BMI	common variants	clumping + thresholding	r2=0.2, p=3.06e-02	0.0712316	no								BMI	Imputed, MAF 0.1% - 1%	clumping + thresholding	r2=0.2, p=6.95e-03	2.16682e-06	no
BMI	common variants	clumping + thresholding	r2=0.2, p=3.07e-02	0.0712178	no								BMI	Imputed, MAF 0.1% - 1%	clumping + thresholding	r2=0.2, p=7.05e-03	9.2348e-07	no
BMI	common variants	clumping + thresholding	r2=0.2, p=3.08e-02	0.0711468	no								BMI	Imputed, MAF 0.1% - 1%	clumping + thresholding	r2=0.2, p=7.15e-03	5.20738e-07	no
BMI	common variants	clumping + thresholding	r2=0.2, p=3.09e-02	0.0712034	no								BMI	Imputed, MAF 0.1% - 1%	clumping + thresholding	r2=0.2, p=7.25e-03	3.09694e-07	no
BMI	common variants	clumping + thresholding	r2=0.2, p=3.10e-02	0.071238	no								BMI	Imputed, MAF 0.1% - 1%	clumping + thresholding	r2=0.2, p=7.35e-03	1.08708e-06	no
BMI	common variants	clumping + thresholding	r2=0.2, p=3.11e-02	0.0712433	no								BMI	Imputed, MAF 0.1% - 1%	clumping + thresholding	r2=0.2, p=7.45e-03	2.2791e-07	no
BMI	common variants	clumping + thresholding	r2=0.2, p=3.12e-02	0.0712462	no								BMI	Imputed, MAF 0.1% - 1%	clumping + thresholding	r2=0.2, p=7.55e-03	4.70363e-07	no
BMI	common variants	clumping + thresholding	r2=0.2, p=3.13e-02	0.0712361	no								BMI	Imputed, MAF 0.1% - 1%	clumping + thresholding	r2=0.2, p=7.65e-03	7.09352e-07	no
BMI	common variants	clumping + thresholding	r2=0.2, p=3.14e-02	0.0712869	no								BMI	Imputed, MAF 0.1% - 1%	clumping + thresholding	r2=0.2, p=7.75e-03	4.10077e-07	no
BMI	common variants	clumping + thresholding	r2=0.2, p=3.15e-02	0.0712766	no								BMI	Imputed, MAF 0.1% - 1%	clumping + thresholding	r2=0.2, p=7.85e-03	4.2329e-07	no
BMI	common variants	clumping + thresholding	r2=0.2, p=3.16e-02	0.071226	no								BMI	Imputed, MAF 0.1% - 1%	clumping + thresholding	r2=0.2, p=7.95e-03	2.41359e-07	no
BMI	common variants	clumping + thresholding	r2=0.2, p=3.17e-02	0.0711878	no								BMI	Imputed, MAF 0.1% - 1%	clumping + thresholding	r2=0.2, p=8.05e-03	1.06624e-10	no
BMI	common variants	clumping + thresholding	r2=0.2, p=3.18e-02	0.0712295	no								BMI	Imputed, MAF 0.1% - 1%	clumping + thresholding	r2=0.2, p=8.15e-03	1.35247e-08	no
BMI	common variants	clumping + thresholding	r2=0.2, p=3.19e-02	0.0712606	no								BMI	Imputed, MAF 0.1% - 1%	clumping + thresholding	r2=0.2, p=8.25e-03	6.72856e-08	no
BMI	common variants	clumping + thresholding	r2=0.2, p=3.20e-02	0.0712659	no								BMI	Imputed, MAF 0.1% - 1%	clumping + thresholding	r2=0.2, p=8.35e-03	1.99147e-07	no
BMI	common variants	clumping + thresholding	r2=0.2, p=3.21e-02	0.0713175	no								BMI	Imputed, MAF 0.1% - 1%	clumping + thresholding	r2=0.2, p=8.45e-03	5.65027e-07	no
BMI	common variants	clumping + thresholding	r2=0.2, p=3.22e-02	0.0713111	no								BMI	Imputed, MAF 0.1% - 1%	clumping + thresholding	r2=0.2, p=8.55e-03	1.03604e-06	no
BMI	common variants	clumping + thresholding	r2=0.2, p=3.23e-02	0.071359	no								BMI	Imputed, MAF 0.1% - 1%	clumping + thresholding	r2=0.2, p=8.65e-03	8.84955e-07	no
BMI	common variants	clumping + thresholding	r2=0.2, p=3.24e-02	0.0713751	no								BMI	Imputed, MAF 0.1% - 1%	clumping + thresholding	r2=0.2, p=8.75e-03	1.1638e-06	no
BMI	common variants	clumping + thresholding	r2=0.2, p=3.25e-02	0.0713843	no								BMI	Imputed, MAF 0.1% - 1%	clumping + thresholding	r2=0.2, p=8.85e-03	3.18043e-06	no
BMI	common variants	clumping + thresholding	r2=0.2, p=3.26e-02	0.0713969	no								BMI	Imputed, MAF 0.1% - 1%	clumping + thresholding	r2=0.2, p=8.95e-03	1.80844e-06	no
BMI	common variants	clumping + thresholding	r2=0.2, p=3.27e-02	0.0714407	no								BMI	Imputed, MAF 0.1% - 1%	clumping + thresholding	r2=0.2, p=9.05e-03	4.3883e-06	no
BMI	common variants	clumping + thresholding	r2=0.2, p=3.28e-02	0.0714541	no								BMI	Imputed, MAF 0.1% - 1%	clumping + thresholding	r2=0.2, p=9.15e-03	4.47401e-06	no
BMI	common variants	clumping + thresholding	r2=0.2, p=3.29e-02	0.0713714	no								BMI	Imputed, MAF 0.1% - 1%	clumping + thresholding	r2=0.2, p=9.25e-03	5.29695e-06	no
BMI	common variants	clumping + thresholding	r2=0.2, p=3.30e-02	0.0714244	no								BMI	Imputed, MAF 0.1% - 1%	clumping + thresholding	r2=0.2, p=9.35e-03	7.02478e-06	no
BMI	common variants	clumping + thresholding	r2=0.2, p=3.31e-02	0.0714253	no								BMI	Imputed, MAF 0.1% - 1%	clumping + thresholding	r2=0.2, p=9.45e-03	8.17067e-06	no
BMI	common variants	clumping + thresholding	r2=0.2, p=3.32e-02	0.0714302	no								BMI	Imputed, MAF 0.1% - 1%	clumping + thresholding	r2=0.2, p=9.55e-03	7.63347e-06	no
BMI	common variants	clumping + thresholding	r2=0.2, p=3.33e-02	0.0714486	no								BMI	Imputed, MAF 0.1% - 1%	clumping + thresholding	r2=0.2, p=9.65e-03	7.47645e-06	no
BMI	common variants	clumping + thresholding	r2=0.2, p=3.34e-02	0.0714779	no								BMI	Imputed, MAF 0.1% - 1%	clumping + thresholding	r2=0.2, p=9.75e-03	7.96722e-06	no
BMI	common variants	clumping + thresholding	r2=0.2, p=3.35e-02	0.0715041	no								BMI	Imputed, MAF 0.1% - 1%	clumping + thresholding	r2=0.2, p=9.85e-03	7.30262e-06	no
BMI	common variants	clumping + thresholding	r2=0.2, p=3.36e-02	0.0715393	no								BMI	Imputed, MAF 0.1% - 1%	clumping + thresholding	r2=0.2, p=9.95e-03	1.16899e-05	no
BMI	common variants	clumping + thresholding	r2=0.2, p=3.37e-02	0.0715178	no								BMI	Imputed, MAF 0.1% - 1%	clumping + thresholding	r2=0.2, p=1.00e-02	9.2486e-06	no
BMI	common variants	clumping + thresholding	r2=0.2, p=3.38e-02	0.0715224	no								BMI	Imputed, MAF 0.1% - 1%	clumping + thresholding	r2=0.2, p=1.02e-02	1.01553e-05	no
BMI	common variants	clumping + thresholding	r2=0.2, p=3.39e-02	0.0715002	no								BMI	Imputed, MAF 0.1% - 1%	clumping + thresholding	r2=0.2, p=1.03e-02	1.28117e-05	no
BMI	common variants	clumping + thresholding	r2=0.2, p=3.40e-02	0.07149	no								BMI	Imputed, MAF 0.1% - 1%	clumping + thresholding	r2=0.2, p=1.03e-02	1.46006e-05	no
BMI	common variants	clumping + thresholding	r2=0.2, p=3.41e-02	0.0715388	no								BMI	Imputed, MAF 0.1% - 1%	clumping + thresholding	r2=0.2, p=1.05e-02	1.42276e-05	no
BMI	common variants	clumping + thresholding	r2=0.2, p=3.42e-02	0.0715148	no								BMI	Imputed, MAF 0.1% - 1%	clumping + thresholding	r2=0.2, p=1.06e-02	1.03123e-05	no
BMI	common variants	clumping + thresholding	r2=0.2, p=3.43e-02	0.0714768	no								BMI	Imputed, MAF 0.1% - 1%	clumping + thresholding	r2=0.2, p=1.06e-02	1.11837e-05	no
BMI	common variants	clumping + thresholding	r2=0.2, p=3.44e-02	0.071464	no								BMI	Imputed, MAF 0.1% - 1%	clumping + thresholding	r2=0.2, p=1.08e-02	1.00372e-05	no
BMI	common variants	clumping + thresholding	r2=0.2, p=3.45e-02	0.0713691	no								BMI	Imputed, MAF 0.1% - 1%	clumping + thresholding	r2=0.2, p=1.09e-02	7.35303e-06	no
BMI	common variants	clumping + thresholding	r2=0.2, p=3.46e-02	0.0714181	no								BMI	Imputed, MAF 0.1% - 1%	clumping + thresholding	r2=0.2, p=1.09e-02	8.4805e-06	no
BMI	common variants	clumping + thresholding	r2=0.2, p=3.47e-02	0.0714364	no								BMI	Imputed, MAF 0.1% - 1%	clumping + thresholding	r2=0.2, p=1.11e-02	9.61133e-06	no
BMI	common variants	clumping + thresholding	r2=0.2, p=3.48e-02	0.0714644	no								BMI	Imputed, MAF 0.1% - 1%	clumping + thresholding	r2=0.2, p=1.12e-02	1.20798e-05	no
BMI	common variants	clumping + thresholding	r2=0.2, p=3.49e-02	0.0713952	no								BMI	Imputed, MAF 0.1% - 1%	clumping + thresholding	r2=0.2, p=1.13e-02	9.10524e-06	no
BMI	common variants	clumping + thresholding	r2=0.2, p=3.50e-02	0.0713942	no								BMI	Imputed, MAF 0.1% - 1%	clumping + thresholding	r2=0.2, p=1.14e-02	1.14791e-05	no
BMI	common variants	clumping + thresholding	r2=0.2, p=3.51e-02	0.0713653	no								BMI	Imputed, MAF 0.1% - 1%	clumping + thresholding	r2=0.2, p=1.15e-02	9.55616e-06	no
BMI	common variants	clumping + thresholding	r2=0.2, p=3.52e-02	0.0714364	no								BMI	Imputed, MAF 0.1% - 1%	clumping + thresholding	r2=0.2, p=1.16e-02	1.13872e-05	no
BMI	common variants	clumping + thresholding	r2=0.2, p=3.53e-02	0.0714511	no								BMI	Imputed, MAF 0.1% - 1%	clumping + thresholding	r2=0.2, p=1.17e-02	1.53607e-05	no
BMI	common variants	clumping + thresholding	r2=0.2, p=3.54e-02	0.0714118	no								BMI	Imputed, MAF 0.1% - 1%	clumping + thresholding	r2=0.2, p=1.18e-02	1.67844e-05	no
BMI	common variants	clumping + thresholding	r2=0.2, p=3.55e-02	0.0714279	no								BMI	Imputed, MAF 0.1% - 1%	clumping + thresholding	r2=0.2, p=1.19e-02	1.46178e-05	no
BMI	common variants	clumping + thresholding	r2=0.2, p=3.56e-02	0.071439	no								BMI	Imputed, MAF 0.1% - 1%	clumping + thresholding	r2=0.2, p=1.20e-02	1.6013e-05	no
BMI	common variants	clumping + thresholding	r2=0.2, p=3.57e-02	0.0713989	no								BMI	Imputed, MAF 0.1% - 1%	clumping + thresholding	r2=0.2, p=1.20e-02	1.60763e-05	no
BMI	common variants	clumping + thresholding	r2=0.2, p=3.58e-02	0.0714484	no								BMI	Imputed, MAF 0.1% - 1%	clumping + thresholding	r2=0.2, p=1.22e-02	1.04762e-05	no
BMI	common variants	clumping + thresholding	r2=0.2, p=3.59e-02	0.0714574	no								BMI	Imputed, MAF 0.1% - 1%	clumping + thresholding	r2=0.2, p=1.23e-02	1.06282e-05	no
BMI	common variants	clumping + thresholding	r2=0.2, p=3.60e-02	0.0714903	no								BMI	Imputed, MAF 0.1% - 1%	clumping + thresholding	r2=0.2, p=1.23e-02	9.62249e-06	no
BMI	common variants	clumping + thresholding	r2=0.2, p=3.61e-02	0.071541	no								BMI	Imputed, MAF 0.1% - 1%	clumping + thresholding	r2=0.2, p=1.25e-02	1.00076e-05	no
BMI	common variants	clumping + thresholding	r2=0.2, p=3.62e-02	0.0715312	no								BMI	Imputed, MAF 0.1% - 1%	clumping + thresholding	r2=0.2, p=1.26e-02	1.36059e-05	no
BMI	common variants	clumping + thresholding	r2=0.2, p=3.63e-02	0.0715939	no								BMI	Imputed, MAF 0.1% - 1%	clumping + thresholding	r2=0.2, p=1.26e-02	1.26482e-05	no
BMI	common variants	clumping + thresholding	r2=0.2, p=3.64e-02	0.0715881	no								BMI	Imputed, MAF 0.1% - 1%	clumping + thresholding	r2=0.2, p=1.28e-02	1.09273e-05	no
BMI	common variants	clumping + thresholding	r2=0.2, p=3.65e-02	0.0716009	no								BMI	Imputed, MAF 0.1% - 1%	clumping + thresholding	r2=0.2, p=1.29e-02	1.08965e-05	no
BMI	common variants	clumping + thresholding	r2=0.2, p=3.66e-02	0.0715468	no								BMI	Imputed, MAF 0.1% - 1%	clumping + thresholding	r2=0.2, p=1.30e-02	1.01803e-05	no
BMI	common variants	clumping + thresholding	r2=0.2, p=3.67e-02	0.0715798	no								BMI	Imputed, MAF 0.1% - 1%	clumping + thresholding	r2=0.2, p=1.31e-02	1.18481e-05	no
BMI	common variants	clumping + thresholding	r2=0.2, p=3.68e-02	0.0715648	no								BMI	Imputed, MAF 0.1% - 1%	clumping + thresholding	r2=0.2, p=1.32e-02	6.12802e-06	no
BMI	common variants	clumping + thresholding	r2=0.2, p=3.69e-02	0.0715561	no								BMI	Imputed, MAF 0.1% - 1%	clumping + thresholding	r2=0.2, p=1.33e-02	5.59751e-06	no
BMI	common variants	clumping + thresholding	r2=0.2, p=3.70e-02	0.0715558	no								BMI	Imputed, MAF 0.1% - 1%	clumping + thresholding	r2=0.2, p=1.34e-02	7.14668e-06	no
BMI	common variants	clumping + thresholding	r2=0.2, p=3.71e-02	0.0715853	no								BMI	Imputed, MAF 0.1% - 1%	clumping + thresholding	r2=0.2, p=1.35e-02	7.94944e-06	no
BMI	common variants	clumping + thresholding	r2=0.2, p=3.72e-02	0.0715971	no								BMI	Imputed, MAF 0.1% - 1%	clumping + thresholding	r2=0.2, p=1.36e-02	9.12464e-06	no
BMI	common variants	clumping + thresholding	r2=0.2, p=3.73e-02	0.0715891	no								BMI	Imputed, MAF 0.1% - 1%	clumping + thresholding	r2=0.2, p=1.37e-02	8.78579e-06	no
BMI	common variants	clumping + thresholding	r2=0.2, p=3.74e-02	0.0716234	no								BMI	Imputed, MAF 0.1% - 1%	clumping + thresholding	r2=0.2, p=1.38e-02	9.30539e-06	no
BMI	common variants	clumping + thresholding	r2=0.2, p=3.75e-02	0.0716639	no								BMI	Imputed, MAF 0.1% - 1%	clumping + thresholding	r2=0.2, p=1.39e-02	1.03939e-05	no
BMI	common variants	clumping + thresholding	r2=0.2, p=3.76e-02	0.0716411	no								BMI	Imputed, MAF 0.1% - 1%	clumping + thresholding	r2=0.2, p=1.40e-02	1.02637e-05	no
BMI	common variants	clumping + thresholding	r2=0.2, p=3.77e-02	0.0717006	no								BMI	Imputed, MAF 0.1% - 1%	clumping + thresholding	r2=0.2, p=1.40e-02	1.1071e-05	no
BMI	common variants	clumping + thresholding	r2=0.2, p=3.78e-02	0.0717072	no								BMI	Imputed, MAF 0.1% - 1%	clumping + thresholding	r2=0.2, p=1.42e-02	1.13552e-05	no
BMI	common variants	clumping + thresholding	r2=0.2, p=3.79e-02	0.0717079	no								BMI	Imputed, MAF 0.1% - 1%	clumping + thresholding	r2=0.2, p=1.43e-02	1.25568e-05	no
BMI	common variants	clumping + thresholding	r2=0.2, p=3.80e-02	0.071685	no								BMI	Imputed, MAF 0.1% - 1%	clumping + thresholding	r2=0.2, p=1.43e-02	1.25458e-05	no
BMI	common variants	clumping + thresholding	r2=0.2, p=3.81e-02	0.0716656	no								BMI	Imputed, MAF 0.1% - 1%	clumping + thresholding	r2=0.2, p=1.45e-02	1.2669e-05	no
BMI	common variants	clumping + thresholding	r2=0.2, p=3.82e-02	0.071664	no								BMI	Imputed, MAF 0.1% - 1%	clumping + thresholding	r2=0.2, p=1.46e-02	1.23564e-05	no
BMI	common variants	clumping + thresholding	r2=0.2, p=3.83e-02	0.071554	no								BMI	Imputed, MAF 0.1% - 1%	clumping + thresholding	r2=0.2, p=1.47e-02	1.32316e-05	no
BMI	common variants	clumping + thresholding	r2=0.2, p=3.84e-02	0.0715424	no								BMI	Imputed, MAF 0.1% - 1%	clumping + thresholding	r2=0.2, p=1.48e-02	1.54566e-05	no
BMI	common variants	clumping + thresholding	r2=0.2, p=3.85e-02	0.071532	no								BMI	Imputed, MAF 0.1% - 1%	clumping + thresholding	r2=0.2, p=1.49e-02	1.56626e-05	no
BMI	common variants	clumping + thresholding	r2=0.2, p=3.86e-02	0.0715847	no								BMI	Imputed, MAF 0.1% - 1%	clumping + thresholding	r2=0.2, p=1.50e-02	1.5207e-05	no
BMI	common variants	clumping + thresholding	r2=0.2, p=3.87e-02	0.071649	no								BMI	Imputed, MAF 0.1% - 1%	clumping + thresholding	r2=0.2, p=1.51e-02	1.52804e-05	no
BMI	common variants	clumping + thresholding	r2=0.2, p=3.88e-02	0.071673	no								BMI	Imputed, MAF 0.1% - 1%	clumping + thresholding	r2=0.2, p=1.52e-02	1.24013e-05	no
BMI	common variants	clumping + thresholding	r2=0.2, p=3.89e-02	0.0716768	no								BMI	Imputed, MAF 0.1% - 1%	clumping + thresholding	r2=0.2, p=1.53e-02	9.12846e-06	no
BMI	common variants	clumping + thresholding	r2=0.2, p=3.90e-02	0.071649	no								BMI	Imputed, MAF 0.1% - 1%	clumping + thresholding	r2=0.2, p=1.54e-02	8.72388e-06	no
BMI	common variants	clumping + thresholding	r2=0.2, p=3.91e-02	0.0716412	no								BMI	Imputed, MAF 0.1% - 1%	clumping + thresholding	r2=0.2, p=1.55e-02	1.12572e-05	no
BMI	common variants	clumping + thresholding	r2=0.2, p=3.92e-02	0.0717019	no								BMI	Imputed, MAF 0.1% - 1%	clumping + thresholding	r2=0.2, p=1.56e-02	1.29294e-05	no
BMI	common variants	clumping + thresholding	r2=0.2, p=3.93e-02	0.0716919	no								BMI	Imputed, MAF 0.1% - 1%	clumping + thresholding	r2=0.2, p=1.57e-02	1.33912e-05	no
BMI	common variants	clumping + thresholding	r2=0.2, p=3.94e-02	0.0717329	no								BMI	Imputed, MAF 0.1% - 1%	clumping + thresholding	r2=0.2, p=1.58e-02	1.42721e-05	no
BMI	common variants	clumping + thresholding	r2=0.2, p=3.95e-02	0.0717267	no								BMI	Imputed, MAF 0.1% - 1%	clumping + thresholding	r2=0.2, p=1.59e-02	1.51644e-05	no
BMI	common variants	clumping + thresholding	r2=0.2, p=3.96e-02	0.0717327	no								BMI	Imputed, MAF 0.1% - 1%	clumping + thresholding	r2=0.2, p=1.60e-02	1.60511e-05	no
BMI	common variants	clumping + thresholding	r2=0.2, p=3.97e-02	0.0717671	no								BMI	Imputed, MAF 0.1% - 1%	clumping + thresholding	r2=0.2, p=1.61e-02	1.22738e-05	no
BMI	common variants	clumping + thresholding	r2=0.2, p=3.98e-02	0.0717551	no								BMI	Imputed, MAF 0.1% - 1%	clumping + thresholding	r2=0.2, p=1.62e-02	1.35678e-05	no
BMI	common variants	clumping + thresholding	r2=0.2, p=3.99e-02	0.071739	no								BMI	Imputed, MAF 0.1% - 1%	clumping + thresholding	r2=0.2, p=1.63e-02	1.5133e-05	no
BMI	common variants	clumping + thresholding	r2=0.2, p=4.00e-02	0.0717366	no								BMI	Imputed, MAF 0.1% - 1%	clumping + thresholding	r2=0.2, p=1.64e-02	1.41779e-05	no
BMI	common variants	clumping + thresholding	r2=0.2, p=4.01e-02	0.0717273	no								BMI	Imputed, MAF 0.1% - 1%	clumping + thresholding	r2=0.2, p=1.65e-02	2.15858e-05	no
BMI	common variants	clumping + thresholding	r2=0.2, p=4.02e-02	0.0717637	no								BMI	Imputed, MAF 0.1% - 1%	clumping + thresholding	r2=0.2, p=1.66e-02	2.35237e-05	no
BMI	common variants	clumping + thresholding	r2=0.2, p=4.03e-02	0.0717676	no								BMI	Imputed, MAF 0.1% - 1%	clumping + thresholding	r2=0.2, p=1.67e-02	2.45617e-05	no
BMI	common variants	clumping + thresholding	r2=0.2, p=4.04e-02	0.0717403	no								BMI	Imputed, MAF 0.1% - 1%	clumping + thresholding	r2=0.2, p=1.68e-02	2.4272e-05	no
BMI	common variants	clumping + thresholding	r2=0.2, p=4.05e-02	0.0718082	no								BMI	Imputed, MAF 0.1% - 1%	clumping + thresholding	r2=0.2, p=1.69e-02	2.98608e-05	no
BMI	common variants	clumping + thresholding	r2=0.2, p=4.06e-02	0.0718256	no								BMI	Imputed, MAF 0.1% - 1%	clumping + thresholding	r2=0.2, p=1.70e-02	3.20054e-05	no
BMI	common variants	clumping + thresholding	r2=0.2, p=4.07e-02	0.0718507	no								BMI	Imputed, MAF 0.1% - 1%	clumping + thresholding	r2=0.2, p=1.71e-02	3.05425e-05	no
BMI	common variants	clumping + thresholding	r2=0.2, p=4.08e-02	0.071855	no								BMI	Imputed, MAF 0.1% - 1%	clumping + thresholding	r2=0.2, p=1.72e-02	3.17975e-05	no
BMI	common variants	clumping + thresholding	r2=0.2, p=4.09e-02	0.0718747	no								BMI	Imputed, MAF 0.1% - 1%	clumping + thresholding	r2=0.2, p=1.73e-02	2.93295e-05	no
BMI	common variants	clumping + thresholding	r2=0.2, p=4.10e-02	0.0718294	no								BMI	Imputed, MAF 0.1% - 1%	clumping + thresholding	r2=0.2, p=1.74e-02	2.83266e-05	no
BMI	common variants	clumping + thresholding	r2=0.2, p=4.11e-02	0.0718565	no								BMI	Imputed, MAF 0.1% - 1%	clumping + thresholding	r2=0.2, p=1.75e-02	2.30405e-05	no
BMI	common variants	clumping + thresholding	r2=0.2, p=4.12e-02	0.0719132	no								BMI	Imputed, MAF 0.1% - 1%	clumping + thresholding	r2=0.2, p=1.76e-02	2.72397e-05	no
BMI	common variants	clumping + thresholding	r2=0.2, p=4.13e-02	0.0719332	no								BMI	Imputed, MAF 0.1% - 1%	clumping + thresholding	r2=0.2, p=1.77e-02	2.69262e-05	no
BMI	common variants	clumping + thresholding	r2=0.2, p=4.14e-02	0.0719755	no								BMI	Imputed, MAF 0.1% - 1%	clumping + thresholding	r2=0.2, p=1.78e-02	2.82349e-05	no
BMI	common variants	clumping + thresholding	r2=0.2, p=4.15e-02	0.0720026	no								BMI	Imputed, MAF 0.1% - 1%	clumping + thresholding	r2=0.2, p=1.79e-02	2.40273e-05	no
BMI	common variants	clumping + thresholding	r2=0.2, p=4.16e-02	0.0719539	no								BMI	Imputed, MAF 0.1% - 1%	clumping + thresholding	r2=0.2, p=1.80e-02	2.64889e-05	no
BMI	common variants	clumping + thresholding	r2=0.2, p=4.17e-02	0.0720335	no								BMI	Imputed, MAF 0.1% - 1%	clumping + thresholding	r2=0.2, p=1.81e-02	2.63486e-05	no
BMI	common variants	clumping + thresholding	r2=0.2, p=4.18e-02	0.0720006	no								BMI	Imputed, MAF 0.1% - 1%	clumping + thresholding	r2=0.2, p=1.82e-02	2.99669e-05	no
BMI	common variants	clumping + thresholding	r2=0.2, p=4.19e-02	0.0719994	no								BMI	Imputed, MAF 0.1% - 1%	clumping + thresholding	r2=0.2, p=1.83e-02	2.86133e-05	no
BMI	common variants	clumping + thresholding	r2=0.2, p=4.20e-02	0.0720241	no								BMI	Imputed, MAF 0.1% - 1%	clumping + thresholding	r2=0.2, p=1.84e-02	2.85857e-05	no
BMI	common variants	clumping + thresholding	r2=0.2, p=4.21e-02	0.0720251	no								BMI	Imputed, MAF 0.1% - 1%	clumping + thresholding	r2=0.2, p=1.85e-02	2.74356e-05	no
BMI	common variants	clumping + thresholding	r2=0.2, p=4.22e-02	0.0720436	no								BMI	Imputed, MAF 0.1% - 1%	clumping + thresholding	r2=0.2, p=1.86e-02	2.63397e-05	no
BMI	common variants	clumping + thresholding	r2=0.2, p=4.23e-02	0.0721198	no								BMI	Imputed, MAF 0.1% - 1%	clumping + thresholding	r2=0.2, p=1.87e-02	2.40262e-05	no
BMI	common variants	clumping + thresholding	r2=0.2, p=4.24e-02	0.0721458	no								BMI	Imputed, MAF 0.1% - 1%	clumping + thresholding	r2=0.2, p=1.88e-02	2.32125e-05	no
BMI	common variants	clumping + thresholding	r2=0.2, p=4.25e-02	0.0721728	no								BMI	Imputed, MAF 0.1% - 1%	clumping + thresholding	r2=0.2, p=1.89e-02	2.82917e-05	no
BMI	common variants	clumping + thresholding	r2=0.2, p=4.26e-02	0.0721861	no								BMI	Imputed, MAF 0.1% - 1%	clumping + thresholding	r2=0.2, p=1.90e-02	3.04113e-05	no
BMI	common variants	clumping + thresholding	r2=0.2, p=4.27e-02	0.0721862	no								BMI	Imputed, MAF 0.1% - 1%	clumping + thresholding	r2=0.2, p=1.91e-02	2.91386e-05	no
BMI	common variants	clumping + thresholding	r2=0.2, p=4.28e-02	0.0721639	no								BMI	Imputed, MAF 0.1% - 1%	clumping + thresholding	r2=0.2, p=1.92e-02	2.67065e-05	no
BMI	common variants	clumping + thresholding	r2=0.2, p=4.29e-02	0.0721443	no								BMI	Imputed, MAF 0.1% - 1%	clumping + thresholding	r2=0.2, p=1.93e-02	2.43482e-05	no
BMI	common variants	clumping + thresholding	r2=0.2, p=4.30e-02	0.0721295	no								BMI	Imputed, MAF 0.1% - 1%	clumping + thresholding	r2=0.2, p=1.94e-02	2.17268e-05	no
BMI	common variants	clumping + thresholding	r2=0.2, p=4.31e-02	0.0721216	no								BMI	Imputed, MAF 0.1% - 1%	clumping + thresholding	r2=0.2, p=1.95e-02	2.19523e-05	no
BMI	common variants	clumping + thresholding	r2=0.2, p=4.32e-02	0.0721406	no								BMI	Imputed, MAF 0.1% - 1%	clumping + thresholding	r2=0.2, p=1.96e-02	2.75665e-05	no
BMI	common variants	clumping + thresholding	r2=0.2, p=4.33e-02	0.0721346	no								BMI	Imputed, MAF 0.1% - 1%	clumping + thresholding	r2=0.2, p=1.97e-02	2.9168e-05	no
BMI	common variants	clumping + thresholding	r2=0.2, p=4.34e-02	0.0721579	no								BMI	Imputed, MAF 0.1% - 1%	clumping + thresholding	r2=0.2, p=1.98e-02	2.77699e-05	no
BMI	common variants	clumping + thresholding	r2=0.2, p=4.35e-02	0.0721472	no								BMI	Imputed, MAF 0.1% - 1%	clumping + thresholding	r2=0.2, p=1.99e-02	2.72756e-05	no
BMI	common variants	clumping + thresholding	r2=0.2, p=4.36e-02	0.0721657	no								BMI	Imputed, MAF 0.1% - 1%	clumping + thresholding	r2=0.2, p=2.00e-02	3.02938e-05	no
BMI	common variants	clumping + thresholding	r2=0.2, p=4.37e-02	0.0721705	no								BMI	Imputed, MAF 0.1% - 1%	clumping + thresholding	r2=0.2, p=2.01e-02	2.9167e-05	no
BMI	common variants	clumping + thresholding	r2=0.2, p=4.38e-02	0.0722262	no								BMI	Imputed, MAF 0.1% - 1%	clumping + thresholding	r2=0.2, p=2.02e-02	2.29298e-05	no
BMI	common variants	clumping + thresholding	r2=0.2, p=4.39e-02	0.0722044	no								BMI	Imputed, MAF 0.1% - 1%	clumping + thresholding	r2=0.2, p=2.03e-02	1.8708e-05	no
BMI	common variants	clumping + thresholding	r2=0.2, p=4.40e-02	0.0722043	no								BMI	Imputed, MAF 0.1% - 1%	clumping + thresholding	r2=0.2, p=2.04e-02	1.70077e-05	no
BMI	common variants	clumping + thresholding	r2=0.2, p=4.41e-02	0.0722407	no								BMI	Imputed, MAF 0.1% - 1%	clumping + thresholding	r2=0.2, p=2.05e-02	1.51557e-05	no
BMI	common variants	clumping + thresholding	r2=0.2, p=4.42e-02	0.072197	no								BMI	Imputed, MAF 0.1% - 1%	clumping + thresholding	r2=0.2, p=2.06e-02	1.5017e-05	no
BMI	common variants	clumping + thresholding	r2=0.2, p=4.43e-02	0.0722085	no								BMI	Imputed, MAF 0.1% - 1%	clumping + thresholding	r2=0.2, p=2.07e-02	1.72562e-05	no
BMI	common variants	clumping + thresholding	r2=0.2, p=4.44e-02	0.0722023	no								BMI	Imputed, MAF 0.1% - 1%	clumping + thresholding	r2=0.2, p=2.08e-02	1.98389e-05	no
BMI	common variants	clumping + thresholding	r2=0.2, p=4.45e-02	0.0721904	no								BMI	Imputed, MAF 0.1% - 1%	clumping + thresholding	r2=0.2, p=2.09e-02	1.96176e-05	no
BMI	common variants	clumping + thresholding	r2=0.2, p=4.46e-02	0.0722312	no								BMI	Imputed, MAF 0.1% - 1%	clumping + thresholding	r2=0.2, p=2.10e-02	2.71302e-05	no
BMI	common variants	clumping + thresholding	r2=0.2, p=4.47e-02	0.0722894	no								BMI	Imputed, MAF 0.1% - 1%	clumping + thresholding	r2=0.2, p=2.11e-02	2.34713e-05	no
BMI	common variants	clumping + thresholding	r2=0.2, p=4.48e-02	0.0722709	no								BMI	Imputed, MAF 0.1% - 1%	clumping + thresholding	r2=0.2, p=2.12e-02	2.21714e-05	no
BMI	common variants	clumping + thresholding	r2=0.2, p=4.49e-02	0.0722467	no								BMI	Imputed, MAF 0.1% - 1%	clumping + thresholding	r2=0.2, p=2.13e-02	2.09307e-05	no
BMI	common variants	clumping + thresholding	r2=0.2, p=4.50e-02	0.0722672	no								BMI	Imputed, MAF 0.1% - 1%	clumping + thresholding	r2=0.2, p=2.14e-02	2.00674e-05	no
BMI	common variants	clumping + thresholding	r2=0.2, p=4.51e-02	0.0722502	no								BMI	Imputed, MAF 0.1% - 1%	clumping + thresholding	r2=0.2, p=2.15e-02	1.92623e-05	no
BMI	common variants	clumping + thresholding	r2=0.2, p=4.52e-02	0.0722771	no								BMI	Imputed, MAF 0.1% - 1%	clumping + thresholding	r2=0.2, p=2.16e-02	1.9353e-05	no
BMI	common variants	clumping + thresholding	r2=0.2, p=4.53e-02	0.0723053	no								BMI	Imputed, MAF 0.1% - 1%	clumping + thresholding	r2=0.2, p=2.17e-02	1.89267e-05	no
BMI	common variants	clumping + thresholding	r2=0.2, p=4.54e-02	0.0722711	no								BMI	Imputed, MAF 0.1% - 1%	clumping + thresholding	r2=0.2, p=2.18e-02	1.56834e-05	no
BMI	common variants	clumping + thresholding	r2=0.2, p=4.55e-02	0.0723008	no								BMI	Imputed, MAF 0.1% - 1%	clumping + thresholding	r2=0.2, p=2.19e-02	1.41425e-05	no
BMI	common variants	clumping + thresholding	r2=0.2, p=4.56e-02	0.0722382	no								BMI	Imputed, MAF 0.1% - 1%	clumping + thresholding	r2=0.2, p=2.20e-02	1.18424e-05	no
BMI	common variants	clumping + thresholding	r2=0.2, p=4.57e-02	0.0723124	no								BMI	Imputed, MAF 0.1% - 1%	clumping + thresholding	r2=0.2, p=2.21e-02	1.12152e-05	no
BMI	common variants	clumping + thresholding	r2=0.2, p=4.58e-02	0.0723423	no								BMI	Imputed, MAF 0.1% - 1%	clumping + thresholding	r2=0.2, p=2.22e-02	1.13334e-05	no
BMI	common variants	clumping + thresholding	r2=0.2, p=4.59e-02	0.0723677	no								BMI	Imputed, MAF 0.1% - 1%	clumping + thresholding	r2=0.2, p=2.23e-02	1.16444e-05	no
BMI	common variants	clumping + thresholding	r2=0.2, p=4.60e-02	0.0723364	no								BMI	Imputed, MAF 0.1% - 1%	clumping + thresholding	r2=0.2, p=2.24e-02	9.63104e-06	no
BMI	common variants	clumping + thresholding	r2=0.2, p=4.61e-02	0.0723584	no								BMI	Imputed, MAF 0.1% - 1%	clumping + thresholding	r2=0.2, p=2.25e-02	8.52925e-06	no
BMI	common variants	clumping + thresholding	r2=0.2, p=4.62e-02	0.0723516	no								BMI	Imputed, MAF 0.1% - 1%	clumping + thresholding	r2=0.2, p=2.26e-02	7.09249e-06	no
BMI	common variants	clumping + thresholding	r2=0.2, p=4.63e-02	0.0723582	no								BMI	Imputed, MAF 0.1% - 1%	clumping + thresholding	r2=0.2, p=2.27e-02	7.13537e-06	no
BMI	common variants	clumping + thresholding	r2=0.2, p=4.64e-02	0.0723543	no								BMI	Imputed, MAF 0.1% - 1%	clumping + thresholding	r2=0.2, p=2.28e-02	9.2115e-06	no
BMI	common variants	clumping + thresholding	r2=0.2, p=4.65e-02	0.0723239	no								BMI	Imputed, MAF 0.1% - 1%	clumping + thresholding	r2=0.2, p=2.29e-02	9.04737e-06	no
BMI	common variants	clumping + thresholding	r2=0.2, p=4.66e-02	0.0722198	no								BMI	Imputed, MAF 0.1% - 1%	clumping + thresholding	r2=0.2, p=2.30e-02	1.07773e-05	no
BMI	common variants	clumping + thresholding	r2=0.2, p=4.67e-02	0.0722528	no								BMI	Imputed, MAF 0.1% - 1%	clumping + thresholding	r2=0.2, p=2.31e-02	9.56651e-06	no
BMI	common variants	clumping + thresholding	r2=0.2, p=4.68e-02	0.0722434	no								BMI	Imputed, MAF 0.1% - 1%	clumping + thresholding	r2=0.2, p=2.32e-02	9.37736e-06	no
BMI	common variants	clumping + thresholding	r2=0.2, p=4.69e-02	0.0722092	no								BMI	Imputed, MAF 0.1% - 1%	clumping + thresholding	r2=0.2, p=2.33e-02	9.77043e-06	no
BMI	common variants	clumping + thresholding	r2=0.2, p=4.70e-02	0.072228	no								BMI	Imputed, MAF 0.1% - 1%	clumping + thresholding	r2=0.2, p=2.34e-02	1.25409e-05	no
BMI	common variants	clumping + thresholding	r2=0.2, p=4.71e-02	0.0722338	no								BMI	Imputed, MAF 0.1% - 1%	clumping + thresholding	r2=0.2, p=2.35e-02	2.6501e-05	no
BMI	common variants	clumping + thresholding	r2=0.2, p=4.72e-02	0.0721711	no								BMI	Imputed, MAF 0.1% - 1%	clumping + thresholding	r2=0.2, p=2.36e-02	2.29911e-05	no
BMI	common variants	clumping + thresholding	r2=0.2, p=4.73e-02	0.0721316	no								BMI	Imputed, MAF 0.1% - 1%	clumping + thresholding	r2=0.2, p=2.37e-02	2.32182e-05	no
BMI	common variants	clumping + thresholding	r2=0.2, p=4.74e-02	0.072145	no								BMI	Imputed, MAF 0.1% - 1%	clumping + thresholding	r2=0.2, p=2.38e-02	1.91998e-05	no
BMI	common variants	clumping + thresholding	r2=0.2, p=4.75e-02	0.0721371	no								BMI	Imputed, MAF 0.1% - 1%	clumping + thresholding	r2=0.2, p=2.39e-02	1.69424e-05	no
BMI	common variants	clumping + thresholding	r2=0.2, p=4.76e-02	0.072195	no								BMI	Imputed, MAF 0.1% - 1%	clumping + thresholding	r2=0.2, p=2.40e-02	1.49136e-05	no
BMI	common variants	clumping + thresholding	r2=0.2, p=4.77e-02	0.0722142	no								BMI	Imputed, MAF 0.1% - 1%	clumping + thresholding	r2=0.2, p=2.41e-02	1.86944e-05	no
BMI	common variants	clumping + thresholding	r2=0.2, p=4.78e-02	0.0722262	no								BMI	Imputed, MAF 0.1% - 1%	clumping + thresholding	r2=0.2, p=2.42e-02	1.80176e-05	no
BMI	common variants	clumping + thresholding	r2=0.2, p=4.79e-02	0.0722692	no								BMI	Imputed, MAF 0.1% - 1%	clumping + thresholding	r2=0.2, p=2.43e-02	1.75363e-05	no
BMI	common variants	clumping + thresholding	r2=0.2, p=4.80e-02	0.0722999	no								BMI	Imputed, MAF 0.1% - 1%	clumping + thresholding	r2=0.2, p=2.44e-02	1.60619e-05	no
BMI	common variants	clumping + thresholding	r2=0.2, p=4.81e-02	0.0722875	no								BMI	Imputed, MAF 0.1% - 1%	clumping + thresholding	r2=0.2, p=2.45e-02	1.6618e-05	no
BMI	common variants	clumping + thresholding	r2=0.2, p=4.82e-02	0.0722715	no								BMI	Imputed, MAF 0.1% - 1%	clumping + thresholding	r2=0.2, p=2.46e-02	1.78989e-05	no
BMI	common variants	clumping + thresholding	r2=0.2, p=4.83e-02	0.0722797	no								BMI	Imputed, MAF 0.1% - 1%	clumping + thresholding	r2=0.2, p=2.47e-02	1.69903e-05	no
BMI	common variants	clumping + thresholding	r2=0.2, p=4.84e-02	0.0722983	no								BMI	Imputed, MAF 0.1% - 1%	clumping + thresholding	r2=0.2, p=2.48e-02	1.60612e-05	no
BMI	common variants	clumping + thresholding	r2=0.2, p=4.85e-02	0.0722985	no								BMI	Imputed, MAF 0.1% - 1%	clumping + thresholding	r2=0.2, p=2.49e-02	1.88701e-05	no
BMI	common variants	clumping + thresholding	r2=0.2, p=4.86e-02	0.072337	no								BMI	Imputed, MAF 0.1% - 1%	clumping + thresholding	r2=0.2, p=2.50e-02	1.88009e-05	no
BMI	common variants	clumping + thresholding	r2=0.2, p=4.87e-02	0.0723816	no								BMI	Imputed, MAF 0.1% - 1%	clumping + thresholding	r2=0.2, p=2.51e-02	1.98569e-05	no
BMI	common variants	clumping + thresholding	r2=0.2, p=4.88e-02	0.0723564	no								BMI	Imputed, MAF 0.1% - 1%	clumping + thresholding	r2=0.2, p=2.52e-02	1.57463e-05	no
BMI	common variants	clumping + thresholding	r2=0.2, p=4.89e-02	0.0724054	no								BMI	Imputed, MAF 0.1% - 1%	clumping + thresholding	r2=0.2, p=2.53e-02	1.53408e-05	no
BMI	common variants	clumping + thresholding	r2=0.2, p=4.90e-02	0.0723836	no								BMI	Imputed, MAF 0.1% - 1%	clumping + thresholding	r2=0.2, p=2.54e-02	1.44651e-05	no
BMI	common variants	clumping + thresholding	r2=0.2, p=4.91e-02	0.0723803	no								BMI	Imputed, MAF 0.1% - 1%	clumping + thresholding	r2=0.2, p=2.55e-02	1.74207e-05	no
BMI	common variants	clumping + thresholding	r2=0.2, p=4.92e-02	0.0723483	no								BMI	Imputed, MAF 0.1% - 1%	clumping + thresholding	r2=0.2, p=2.56e-02	1.46818e-05	no
BMI	common variants	clumping + thresholding	r2=0.2, p=4.93e-02	0.0723226	no								BMI	Imputed, MAF 0.1% - 1%	clumping + thresholding	r2=0.2, p=2.57e-02	1.37876e-05	no
BMI	common variants	clumping + thresholding	r2=0.2, p=4.94e-02	0.0723631	no								BMI	Imputed, MAF 0.1% - 1%	clumping + thresholding	r2=0.2, p=2.58e-02	1.69075e-05	no
BMI	common variants	clumping + thresholding	r2=0.2, p=4.95e-02	0.0723735	no								BMI	Imputed, MAF 0.1% - 1%	clumping + thresholding	r2=0.2, p=2.59e-02	1.82241e-05	no
BMI	common variants	clumping + thresholding	r2=0.2, p=4.96e-02	0.0723417	no								BMI	Imputed, MAF 0.1% - 1%	clumping + thresholding	r2=0.2, p=2.60e-02	1.84348e-05	no
BMI	common variants	clumping + thresholding	r2=0.2, p=4.97e-02	0.0723585	no								BMI	Imputed, MAF 0.1% - 1%	clumping + thresholding	r2=0.2, p=2.61e-02	1.60859e-05	no
BMI	common variants	clumping + thresholding	r2=0.2, p=4.98e-02	0.0723739	no								BMI	Imputed, MAF 0.1% - 1%	clumping + thresholding	r2=0.2, p=2.62e-02	1.5735e-05	no
BMI	common variants	clumping + thresholding	r2=0.2, p=4.99e-02	0.0723655	no								BMI	Imputed, MAF 0.1% - 1%	clumping + thresholding	r2=0.2, p=2.63e-02	1.44082e-05	no
BMI	common variants	clumping + thresholding	r2=0.2, p=5.00e-02	0.0723208	no								BMI	Imputed, MAF 0.1% - 1%	clumping + thresholding	r2=0.2, p=2.64e-02	1.41253e-05	no
BMI	common variants	clumping + thresholding	r2=0.2, p=5.01e-02	0.07235	no								BMI	Imputed, MAF 0.1% - 1%	clumping + thresholding	r2=0.2, p=2.65e-02	1.24084e-05	no
BMI	common variants	clumping + thresholding	r2=0.2, p=5.02e-02	0.0723725	no								BMI	Imputed, MAF 0.1% - 1%	clumping + thresholding	r2=0.2, p=2.66e-02	1.23196e-05	no
BMI	common variants	clumping + thresholding	r2=0.2, p=5.03e-02	0.0723343	no								BMI	Imputed, MAF 0.1% - 1%	clumping + thresholding	r2=0.2, p=2.67e-02	1.27528e-05	no
BMI	common variants	clumping + thresholding	r2=0.2, p=5.04e-02	0.0723529	no								BMI	Imputed, MAF 0.1% - 1%	clumping + thresholding	r2=0.2, p=2.68e-02	1.13765e-05	no
BMI	common variants	clumping + thresholding	r2=0.2, p=5.05e-02	0.0723592	no								BMI	Imputed, MAF 0.1% - 1%	clumping + thresholding	r2=0.2, p=2.69e-02	1.19753e-05	no
BMI	common variants	clumping + thresholding	r2=0.2, p=5.06e-02	0.0723299	no								BMI	Imputed, MAF 0.1% - 1%	clumping + thresholding	r2=0.2, p=2.70e-02	1.1126e-05	no
BMI	common variants	clumping + thresholding	r2=0.2, p=5.07e-02	0.0723732	no								BMI	Imputed, MAF 0.1% - 1%	clumping + thresholding	r2=0.2, p=2.71e-02	9.76533e-06	no
BMI	common variants	clumping + thresholding	r2=0.2, p=5.08e-02	0.0723896	no								BMI	Imputed, MAF 0.1% - 1%	clumping + thresholding	r2=0.2, p=2.72e-02	9.83501e-06	no
BMI	common variants	clumping + thresholding	r2=0.2, p=5.09e-02	0.0724103	no								BMI	Imputed, MAF 0.1% - 1%	clumping + thresholding	r2=0.2, p=2.73e-02	1.14068e-05	no
BMI	common variants	clumping + thresholding	r2=0.2, p=5.10e-02	0.0724144	no								BMI	Imputed, MAF 0.1% - 1%	clumping + thresholding	r2=0.2, p=2.74e-02	1.23931e-05	no
BMI	common variants	clumping + thresholding	r2=0.2, p=5.11e-02	0.0724662	no								BMI	Imputed, MAF 0.1% - 1%	clumping + thresholding	r2=0.2, p=2.75e-02	1.00609e-05	no
BMI	common variants	clumping + thresholding	r2=0.2, p=5.12e-02	0.0725029	no								BMI	Imputed, MAF 0.1% - 1%	clumping + thresholding	r2=0.2, p=2.76e-02	1.21873e-05	no
BMI	common variants	clumping + thresholding	r2=0.2, p=5.13e-02	0.0725078	no								BMI	Imputed, MAF 0.1% - 1%	clumping + thresholding	r2=0.2, p=2.77e-02	1.30379e-05	no
BMI	common variants	clumping + thresholding	r2=0.2, p=5.14e-02	0.0725474	no								BMI	Imputed, MAF 0.1% - 1%	clumping + thresholding	r2=0.2, p=2.78e-02	1.27136e-05	no
BMI	common variants	clumping + thresholding	r2=0.2, p=5.15e-02	0.0725015	no								BMI	Imputed, MAF 0.1% - 1%	clumping + thresholding	r2=0.2, p=2.79e-02	1.58952e-05	no
BMI	common variants	clumping + thresholding	r2=0.2, p=5.16e-02	0.0725213	no								BMI	Imputed, MAF 0.1% - 1%	clumping + thresholding	r2=0.2, p=2.80e-02	1.85364e-05	no
BMI	common variants	clumping + thresholding	r2=0.2, p=5.17e-02	0.0725012	no								BMI	Imputed, MAF 0.1% - 1%	clumping + thresholding	r2=0.2, p=2.81e-02	1.79077e-05	no
BMI	common variants	clumping + thresholding	r2=0.2, p=5.18e-02	0.0725174	no								BMI	Imputed, MAF 0.1% - 1%	clumping + thresholding	r2=0.2, p=2.82e-02	1.9251e-05	no
BMI	common variants	clumping + thresholding	r2=0.2, p=5.19e-02	0.072499	no								BMI	Imputed, MAF 0.1% - 1%	clumping + thresholding	r2=0.2, p=2.83e-02	2.0966e-05	no
BMI	common variants	clumping + thresholding	r2=0.2, p=5.20e-02	0.0725309	no								BMI	Imputed, MAF 0.1% - 1%	clumping + thresholding	r2=0.2, p=2.84e-02	2.03045e-05	no
BMI	common variants	clumping + thresholding	r2=0.2, p=5.21e-02	0.0725281	no								BMI	Imputed, MAF 0.1% - 1%	clumping + thresholding	r2=0.2, p=2.85e-02	2.10887e-05	no
BMI	common variants	clumping + thresholding	r2=0.2, p=5.22e-02	0.0725779	no								BMI	Imputed, MAF 0.1% - 1%	clumping + thresholding	r2=0.2, p=2.86e-02	1.98939e-05	no
BMI	common variants	clumping + thresholding	r2=0.2, p=5.23e-02	0.0725964	no								BMI	Imputed, MAF 0.1% - 1%	clumping + thresholding	r2=0.2, p=2.87e-02	1.94775e-05	no
BMI	common variants	clumping + thresholding	r2=0.2, p=5.24e-02	0.0725888	no								BMI	Imputed, MAF 0.1% - 1%	clumping + thresholding	r2=0.2, p=2.88e-02	1.78222e-05	no
BMI	common variants	clumping + thresholding	r2=0.2, p=5.25e-02	0.0725777	no								BMI	Imputed, MAF 0.1% - 1%	clumping + thresholding	r2=0.2, p=2.89e-02	2.09035e-05	no
BMI	common variants	clumping + thresholding	r2=0.2, p=5.26e-02	0.072581	no								BMI	Imputed, MAF 0.1% - 1%	clumping + thresholding	r2=0.2, p=2.90e-02	2.23895e-05	no
BMI	common variants	clumping + thresholding	r2=0.2, p=5.27e-02	0.0725985	no								BMI	Imputed, MAF 0.1% - 1%	clumping + thresholding	r2=0.2, p=2.91e-02	2.08007e-05	no
BMI	common variants	clumping + thresholding	r2=0.2, p=5.28e-02	0.0726253	no								BMI	Imputed, MAF 0.1% - 1%	clumping + thresholding	r2=0.2, p=2.92e-02	1.97806e-05	no
BMI	common variants	clumping + thresholding	r2=0.2, p=5.29e-02	0.0726793	no								BMI	Imputed, MAF 0.1% - 1%	clumping + thresholding	r2=0.2, p=2.93e-02	2.0202e-05	no
BMI	common variants	clumping + thresholding	r2=0.2, p=5.30e-02	0.0726992	no								BMI	Imputed, MAF 0.1% - 1%	clumping + thresholding	r2=0.2, p=2.94e-02	2.12904e-05	no
BMI	common variants	clumping + thresholding	r2=0.2, p=5.31e-02	0.0726827	no								BMI	Imputed, MAF 0.1% - 1%	clumping + thresholding	r2=0.2, p=2.95e-02	2.11067e-05	no
BMI	common variants	clumping + thresholding	r2=0.2, p=5.32e-02	0.0727096	no								BMI	Imputed, MAF 0.1% - 1%	clumping + thresholding	r2=0.2, p=2.96e-02	2.15548e-05	no
BMI	common variants	clumping + thresholding	r2=0.2, p=5.33e-02	0.0726948	no								BMI	Imputed, MAF 0.1% - 1%	clumping + thresholding	r2=0.2, p=2.97e-02	2.05231e-05	no
BMI	common variants	clumping + thresholding	r2=0.2, p=5.34e-02	0.0726555	no								BMI	Imputed, MAF 0.1% - 1%	clumping + thresholding	r2=0.2, p=2.98e-02	1.75764e-05	no
BMI	common variants	clumping + thresholding	r2=0.2, p=5.35e-02	0.0726956	no								BMI	Imputed, MAF 0.1% - 1%	clumping + thresholding	r2=0.2, p=2.99e-02	1.63791e-05	no
BMI	common variants	clumping + thresholding	r2=0.2, p=5.36e-02	0.0726598	no								BMI	Imputed, MAF 0.1% - 1%	clumping + thresholding	r2=0.2, p=3.00e-02	1.79782e-05	no
BMI	common variants	clumping + thresholding	r2=0.2, p=5.37e-02	0.0726479	no								BMI	Imputed, MAF 0.1% - 1%	clumping + thresholding	r2=0.2, p=3.01e-02	1.59243e-05	no
BMI	common variants	clumping + thresholding	r2=0.2, p=5.38e-02	0.0726469	no								BMI	Imputed, MAF 0.1% - 1%	clumping + thresholding	r2=0.2, p=3.02e-02	1.80272e-05	no
BMI	common variants	clumping + thresholding	r2=0.2, p=5.39e-02	0.0726954	no								BMI	Imputed, MAF 0.1% - 1%	clumping + thresholding	r2=0.2, p=3.03e-02	1.72117e-05	no
BMI	common variants	clumping + thresholding	r2=0.2, p=5.40e-02	0.0726971	no								BMI	Imputed, MAF 0.1% - 1%	clumping + thresholding	r2=0.2, p=3.04e-02	2.09888e-05	no
BMI	common variants	clumping + thresholding	r2=0.2, p=5.41e-02	0.0727182	no								BMI	Imputed, MAF 0.1% - 1%	clumping + thresholding	r2=0.2, p=3.05e-02	1.86543e-05	no
BMI	common variants	clumping + thresholding	r2=0.2, p=5.42e-02	0.0727075	no								BMI	Imputed, MAF 0.1% - 1%	clumping + thresholding	r2=0.2, p=3.06e-02	1.8363e-05	no
BMI	common variants	clumping + thresholding	r2=0.2, p=5.43e-02	0.0727147	no								BMI	Imputed, MAF 0.1% - 1%	clumping + thresholding	r2=0.2, p=3.07e-02	1.7689e-05	no
BMI	common variants	clumping + thresholding	r2=0.2, p=5.44e-02	0.0727017	no								BMI	Imputed, MAF 0.1% - 1%	clumping + thresholding	r2=0.2, p=3.08e-02	1.70146e-05	no
BMI	common variants	clumping + thresholding	r2=0.2, p=5.45e-02	0.0727066	no								BMI	Imputed, MAF 0.1% - 1%	clumping + thresholding	r2=0.2, p=3.09e-02	1.58084e-05	no
BMI	common variants	clumping + thresholding	r2=0.2, p=5.46e-02	0.0727233	no								BMI	Imputed, MAF 0.1% - 1%	clumping + thresholding	r2=0.2, p=3.10e-02	1.7221e-05	no
BMI	common variants	clumping + thresholding	r2=0.2, p=5.47e-02	0.0727068	no								BMI	Imputed, MAF 0.1% - 1%	clumping + thresholding	r2=0.2, p=3.11e-02	1.615e-05	no
BMI	common variants	clumping + thresholding	r2=0.2, p=5.48e-02	0.0726646	no								BMI	Imputed, MAF 0.1% - 1%	clumping + thresholding	r2=0.2, p=3.12e-02	1.77656e-05	no
BMI	common variants	clumping + thresholding	r2=0.2, p=5.49e-02	0.0726991	no								BMI	Imputed, MAF 0.1% - 1%	clumping + thresholding	r2=0.2, p=3.13e-02	1.65804e-05	no
BMI	common variants	clumping + thresholding	r2=0.2, p=5.50e-02	0.0727272	no								BMI	Imputed, MAF 0.1% - 1%	clumping + thresholding	r2=0.2, p=3.14e-02	1.69803e-05	no
BMI	common variants	clumping + thresholding	r2=0.2, p=5.51e-02	0.0727577	no								BMI	Imputed, MAF 0.1% - 1%	clumping + thresholding	r2=0.2, p=3.15e-02	1.59882e-05	no
BMI	common variants	clumping + thresholding	r2=0.2, p=5.52e-02	0.0727767	no								BMI	Imputed, MAF 0.1% - 1%	clumping + thresholding	r2=0.2, p=3.16e-02	1.36236e-05	no
BMI	common variants	clumping + thresholding	r2=0.2, p=5.53e-02	0.0727352	no								BMI	Imputed, MAF 0.1% - 1%	clumping + thresholding	r2=0.2, p=3.17e-02	1.54603e-05	no
BMI	common variants	clumping + thresholding	r2=0.2, p=5.54e-02	0.072734	no								BMI	Imputed, MAF 0.1% - 1%	clumping + thresholding	r2=0.2, p=3.18e-02	1.59449e-05	no
BMI	common variants	clumping + thresholding	r2=0.2, p=5.55e-02	0.0727374	no								BMI	Imputed, MAF 0.1% - 1%	clumping + thresholding	r2=0.2, p=3.19e-02	1.48743e-05	no
BMI	common variants	clumping + thresholding	r2=0.2, p=5.56e-02	0.0727486	no								BMI	Imputed, MAF 0.1% - 1%	clumping + thresholding	r2=0.2, p=3.20e-02	1.45988e-05	no
BMI	common variants	clumping + thresholding	r2=0.2, p=5.57e-02	0.0727802	no								BMI	Imputed, MAF 0.1% - 1%	clumping + thresholding	r2=0.2, p=3.21e-02	1.4818e-05	no
BMI	common variants	clumping + thresholding	r2=0.2, p=5.58e-02	0.0728057	no								BMI	Imputed, MAF 0.1% - 1%	clumping + thresholding	r2=0.2, p=3.22e-02	1.4874e-05	no
BMI	common variants	clumping + thresholding	r2=0.2, p=5.59e-02	0.0728453	no								BMI	Imputed, MAF 0.1% - 1%	clumping + thresholding	r2=0.2, p=3.23e-02	1.5838e-05	no
BMI	common variants	clumping + thresholding	r2=0.2, p=5.60e-02	0.0728616	no								BMI	Imputed, MAF 0.1% - 1%	clumping + thresholding	r2=0.2, p=3.24e-02	1.48706e-05	no
BMI	common variants	clumping + thresholding	r2=0.2, p=5.61e-02	0.0728645	no								BMI	Imputed, MAF 0.1% - 1%	clumping + thresholding	r2=0.2, p=3.25e-02	1.6765e-05	no
BMI	common variants	clumping + thresholding	r2=0.2, p=5.62e-02	0.0728717	no								BMI	Imputed, MAF 0.1% - 1%	clumping + thresholding	r2=0.2, p=3.26e-02	1.48589e-05	no
BMI	common variants	clumping + thresholding	r2=0.2, p=5.63e-02	0.0728245	no								BMI	Imputed, MAF 0.1% - 1%	clumping + thresholding	r2=0.2, p=3.26e-02	1.65644e-05	no
BMI	common variants	clumping + thresholding	r2=0.2, p=5.64e-02	0.0728188	no								BMI	Imputed, MAF 0.1% - 1%	clumping + thresholding	r2=0.2, p=3.28e-02	1.57294e-05	no
BMI	common variants	clumping + thresholding	r2=0.2, p=5.65e-02	0.0727924	no								BMI	Imputed, MAF 0.1% - 1%	clumping + thresholding	r2=0.2, p=3.29e-02	1.82908e-05	no
BMI	common variants	clumping + thresholding	r2=0.2, p=5.66e-02	0.0727602	no								BMI	Imputed, MAF 0.1% - 1%	clumping + thresholding	r2=0.2, p=3.30e-02	1.84969e-05	no
BMI	common variants	clumping + thresholding	r2=0.2, p=5.67e-02	0.0727304	no								BMI	Imputed, MAF 0.1% - 1%	clumping + thresholding	r2=0.2, p=3.31e-02	1.60693e-05	no
BMI	common variants	clumping + thresholding	r2=0.2, p=5.68e-02	0.0727516	no								BMI	Imputed, MAF 0.1% - 1%	clumping + thresholding	r2=0.2, p=3.32e-02	1.66599e-05	no
BMI	common variants	clumping + thresholding	r2=0.2, p=5.69e-02	0.0726976	no								BMI	Imputed, MAF 0.1% - 1%	clumping + thresholding	r2=0.2, p=3.33e-02	1.65646e-05	no
BMI	common variants	clumping + thresholding	r2=0.2, p=5.70e-02	0.0726911	no								BMI	Imputed, MAF 0.1% - 1%	clumping + thresholding	r2=0.2, p=3.34e-02	1.67604e-05	no
BMI	common variants	clumping + thresholding	r2=0.2, p=5.71e-02	0.0726862	no								BMI	Imputed, MAF 0.1% - 1%	clumping + thresholding	r2=0.2, p=3.35e-02	1.75506e-05	no
BMI	common variants	clumping + thresholding	r2=0.2, p=5.72e-02	0.0727232	no								BMI	Imputed, MAF 0.1% - 1%	clumping + thresholding	r2=0.2, p=3.36e-02	1.9957e-05	no
BMI	common variants	clumping + thresholding	r2=0.2, p=5.73e-02	0.0726941	no								BMI	Imputed, MAF 0.1% - 1%	clumping + thresholding	r2=0.2, p=3.37e-02	1.99058e-05	no
BMI	common variants	clumping + thresholding	r2=0.2, p=5.74e-02	0.0726681	no								BMI	Imputed, MAF 0.1% - 1%	clumping + thresholding	r2=0.2, p=3.38e-02	1.84671e-05	no
BMI	common variants	clumping + thresholding	r2=0.2, p=5.75e-02	0.0726801	no								BMI	Imputed, MAF 0.1% - 1%	clumping + thresholding	r2=0.2, p=3.39e-02	1.9121e-05	no
BMI	common variants	clumping + thresholding	r2=0.2, p=5.76e-02	0.0726903	no								BMI	Imputed, MAF 0.1% - 1%	clumping + thresholding	r2=0.2, p=3.40e-02	1.61761e-05	no
BMI	common variants	clumping + thresholding	r2=0.2, p=5.77e-02	0.0726741	no								BMI	Imputed, MAF 0.1% - 1%	clumping + thresholding	r2=0.2, p=3.41e-02	1.55344e-05	no
BMI	common variants	clumping + thresholding	r2=0.2, p=5.78e-02	0.0727111	no								BMI	Imputed, MAF 0.1% - 1%	clumping + thresholding	r2=0.2, p=3.42e-02	1.39139e-05	no
BMI	common variants	clumping + thresholding	r2=0.2, p=5.79e-02	0.0727194	no								BMI	Imputed, MAF 0.1% - 1%	clumping + thresholding	r2=0.2, p=3.43e-02	1.31416e-05	no
BMI	common variants	clumping + thresholding	r2=0.2, p=5.80e-02	0.0727156	no								BMI	Imputed, MAF 0.1% - 1%	clumping + thresholding	r2=0.2, p=3.44e-02	1.25027e-05	no
BMI	common variants	clumping + thresholding	r2=0.2, p=5.81e-02	0.0727657	no								BMI	Imputed, MAF 0.1% - 1%	clumping + thresholding	r2=0.2, p=3.45e-02	1.375e-05	no
BMI	common variants	clumping + thresholding	r2=0.2, p=5.82e-02	0.0727452	no								BMI	Imputed, MAF 0.1% - 1%	clumping + thresholding	r2=0.2, p=3.46e-02	1.52727e-05	no
BMI	common variants	clumping + thresholding	r2=0.2, p=5.83e-02	0.0727736	no								BMI	Imputed, MAF 0.1% - 1%	clumping + thresholding	r2=0.2, p=3.47e-02	1.53103e-05	no
BMI	common variants	clumping + thresholding	r2=0.2, p=5.84e-02	0.0727619	no								BMI	Imputed, MAF 0.1% - 1%	clumping + thresholding	r2=0.2, p=3.48e-02	1.64684e-05	no
BMI	common variants	clumping + thresholding	r2=0.2, p=5.85e-02	0.0727706	no								BMI	Imputed, MAF 0.1% - 1%	clumping + thresholding	r2=0.2, p=3.49e-02	1.65259e-05	no
BMI	common variants	clumping + thresholding	r2=0.2, p=5.86e-02	0.0727607	no								BMI	Imputed, MAF 0.1% - 1%	clumping + thresholding	r2=0.2, p=3.50e-02	1.86925e-05	no
BMI	common variants	clumping + thresholding	r2=0.2, p=5.87e-02	0.0727886	no								BMI	Imputed, MAF 0.1% - 1%	clumping + thresholding	r2=0.2, p=3.51e-02	2.75373e-05	no
BMI	common variants	clumping + thresholding	r2=0.2, p=5.88e-02	0.0728255	no								BMI	Imputed, MAF 0.1% - 1%	clumping + thresholding	r2=0.2, p=3.52e-02	2.26944e-05	no
BMI	common variants	clumping + thresholding	r2=0.2, p=5.89e-02	0.072855	no								BMI	Imputed, MAF 0.1% - 1%	clumping + thresholding	r2=0.2, p=3.53e-02	2.60583e-05	no
BMI	common variants	clumping + thresholding	r2=0.2, p=5.90e-02	0.072853	no								BMI	Imputed, MAF 0.1% - 1%	clumping + thresholding	r2=0.2, p=3.54e-02	2.681e-05	no
BMI	common variants	clumping + thresholding	r2=0.2, p=5.91e-02	0.0728947	no								BMI	Imputed, MAF 0.1% - 1%	clumping + thresholding	r2=0.2, p=3.55e-02	2.71735e-05	no
BMI	common variants	clumping + thresholding	r2=0.2, p=5.92e-02	0.0729138	no								BMI	Imputed, MAF 0.1% - 1%	clumping + thresholding	r2=0.2, p=3.55e-02	2.53576e-05	no
BMI	common variants	clumping + thresholding	r2=0.2, p=5.93e-02	0.0728902	no								BMI	Imputed, MAF 0.1% - 1%	clumping + thresholding	r2=0.2, p=3.57e-02	2.98591e-05	no
BMI	common variants	clumping + thresholding	r2=0.2, p=5.94e-02	0.0728621	no								BMI	Imputed, MAF 0.1% - 1%	clumping + thresholding	r2=0.2, p=3.58e-02	2.72217e-05	no
BMI	common variants	clumping + thresholding	r2=0.2, p=5.95e-02	0.0729293	no								BMI	Imputed, MAF 0.1% - 1%	clumping + thresholding	r2=0.2, p=3.59e-02	2.75116e-05	no
BMI	common variants	clumping + thresholding	r2=0.2, p=5.96e-02	0.0728912	no								BMI	Imputed, MAF 0.1% - 1%	clumping + thresholding	r2=0.2, p=3.60e-02	2.63114e-05	no
BMI	common variants	clumping + thresholding	r2=0.2, p=5.97e-02	0.0728803	no								BMI	Imputed, MAF 0.1% - 1%	clumping + thresholding	r2=0.2, p=3.61e-02	2.78877e-05	no
BMI	common variants	clumping + thresholding	r2=0.2, p=5.98e-02	0.0729179	no								BMI	Imputed, MAF 0.1% - 1%	clumping + thresholding	r2=0.2, p=3.62e-02	2.87412e-05	no
BMI	common variants	clumping + thresholding	r2=0.2, p=5.99e-02	0.0728945	no								BMI	Imputed, MAF 0.1% - 1%	clumping + thresholding	r2=0.2, p=3.63e-02	2.74852e-05	no
BMI	common variants	clumping + thresholding	r2=0.2, p=6.00e-02	0.0728615	no								BMI	Imputed, MAF 0.1% - 1%	clumping + thresholding	r2=0.2, p=3.64e-02	2.67703e-05	no
BMI	common variants	clumping + thresholding	r2=0.2, p=6.01e-02	0.072882	no								BMI	Imputed, MAF 0.1% - 1%	clumping + thresholding	r2=0.2, p=3.65e-02	2.59605e-05	no
BMI	common variants	clumping + thresholding	r2=0.2, p=6.02e-02	0.0729018	no								BMI	Imputed, MAF 0.1% - 1%	clumping + thresholding	r2=0.2, p=3.66e-02	2.53103e-05	no
BMI	common variants	clumping + thresholding	r2=0.2, p=6.03e-02	0.0729123	no								BMI	Imputed, MAF 0.1% - 1%	clumping + thresholding	r2=0.2, p=3.67e-02	2.65652e-05	no
BMI	common variants	clumping + thresholding	r2=0.2, p=6.04e-02	0.0728989	no								BMI	Imputed, MAF 0.1% - 1%	clumping + thresholding	r2=0.2, p=3.68e-02	2.50831e-05	no
BMI	common variants	clumping + thresholding	r2=0.2, p=6.05e-02	0.0729245	no								BMI	Imputed, MAF 0.1% - 1%	clumping + thresholding	r2=0.2, p=3.69e-02	2.35359e-05	no
BMI	common variants	clumping + thresholding	r2=0.2, p=6.06e-02	0.072962	no								BMI	Imputed, MAF 0.1% - 1%	clumping + thresholding	r2=0.2, p=3.70e-02	2.01083e-05	no
BMI	common variants	clumping + thresholding	r2=0.2, p=6.07e-02	0.0729479	no								BMI	Imputed, MAF 0.1% - 1%	clumping + thresholding	r2=0.2, p=3.71e-02	2.04064e-05	no
BMI	common variants	clumping + thresholding	r2=0.2, p=6.08e-02	0.072971	no								BMI	Imputed, MAF 0.1% - 1%	clumping + thresholding	r2=0.2, p=3.72e-02	2.31346e-05	no
BMI	common variants	clumping + thresholding	r2=0.2, p=6.09e-02	0.072894	no								BMI	Imputed, MAF 0.1% - 1%	clumping + thresholding	r2=0.2, p=3.72e-02	2.42042e-05	no
BMI	common variants	clumping + thresholding	r2=0.2, p=6.10e-02	0.0729514	no								BMI	Imputed, MAF 0.1% - 1%	clumping + thresholding	r2=0.2, p=3.74e-02	2.32895e-05	no
BMI	common variants	clumping + thresholding	r2=0.2, p=6.11e-02	0.0729038	no								BMI	Imputed, MAF 0.1% - 1%	clumping + thresholding	r2=0.2, p=3.75e-02	2.32523e-05	no
BMI	common variants	clumping + thresholding	r2=0.2, p=6.12e-02	0.0728968	no								BMI	Imputed, MAF 0.1% - 1%	clumping + thresholding	r2=0.2, p=3.76e-02	1.96301e-05	no
BMI	common variants	clumping + thresholding	r2=0.2, p=6.13e-02	0.0729053	no								BMI	Imputed, MAF 0.1% - 1%	clumping + thresholding	r2=0.2, p=3.77e-02	1.85961e-05	no
BMI	common variants	clumping + thresholding	r2=0.2, p=6.14e-02	0.0728695	no								BMI	Imputed, MAF 0.1% - 1%	clumping + thresholding	r2=0.2, p=3.78e-02	1.8895e-05	no
BMI	common variants	clumping + thresholding	r2=0.2, p=6.15e-02	0.0728327	no								BMI	Imputed, MAF 0.1% - 1%	clumping + thresholding	r2=0.2, p=3.79e-02	2.06071e-05	no
BMI	common variants	clumping + thresholding	r2=0.2, p=6.16e-02	0.0728285	no								BMI	Imputed, MAF 0.1% - 1%	clumping + thresholding	r2=0.2, p=3.80e-02	1.74772e-05	no
BMI	common variants	clumping + thresholding	r2=0.2, p=6.17e-02	0.072813	no								BMI	Imputed, MAF 0.1% - 1%	clumping + thresholding	r2=0.2, p=3.81e-02	1.66796e-05	no
BMI	common variants	clumping + thresholding	r2=0.2, p=6.18e-02	0.0727611	no								BMI	Imputed, MAF 0.1% - 1%	clumping + thresholding	r2=0.2, p=3.82e-02	1.7412e-05	no
BMI	common variants	clumping + thresholding	r2=0.2, p=6.19e-02	0.0727687	no								BMI	Imputed, MAF 0.1% - 1%	clumping + thresholding	r2=0.2, p=3.83e-02	1.7837e-05	no
BMI	common variants	clumping + thresholding	r2=0.2, p=6.20e-02	0.0727867	no								BMI	Imputed, MAF 0.1% - 1%	clumping + thresholding	r2=0.2, p=3.84e-02	1.58731e-05	no
BMI	common variants	clumping + thresholding	r2=0.2, p=6.21e-02	0.0727723	no								BMI	Imputed, MAF 0.1% - 1%	clumping + thresholding	r2=0.2, p=3.85e-02	1.59511e-05	no
BMI	common variants	clumping + thresholding	r2=0.2, p=6.22e-02	0.0727722	no								BMI	Imputed, MAF 0.1% - 1%	clumping + thresholding	r2=0.2, p=3.86e-02	1.51895e-05	no
BMI	common variants	clumping + thresholding	r2=0.2, p=6.23e-02	0.0727964	no								BMI	Imputed, MAF 0.1% - 1%	clumping + thresholding	r2=0.2, p=3.87e-02	1.41852e-05	no
BMI	common variants	clumping + thresholding	r2=0.2, p=6.24e-02	0.0727924	no								BMI	Imputed, MAF 0.1% - 1%	clumping + thresholding	r2=0.2, p=3.88e-02	1.36683e-05	no
BMI	common variants	clumping + thresholding	r2=0.2, p=6.25e-02	0.0727416	no								BMI	Imputed, MAF 0.1% - 1%	clumping + thresholding	r2=0.2, p=3.89e-02	1.23479e-05	no
BMI	common variants	clumping + thresholding	r2=0.2, p=6.26e-02	0.0727629	no								BMI	Imputed, MAF 0.1% - 1%	clumping + thresholding	r2=0.2, p=3.89e-02	1.37269e-05	no
BMI	common variants	clumping + thresholding	r2=0.2, p=6.27e-02	0.0727924	no								BMI	Imputed, MAF 0.1% - 1%	clumping + thresholding	r2=0.2, p=3.91e-02	1.50087e-05	no
BMI	common variants	clumping + thresholding	r2=0.2, p=6.28e-02	0.0727804	no								BMI	Imputed, MAF 0.1% - 1%	clumping + thresholding	r2=0.2, p=3.92e-02	1.36383e-05	no
BMI	common variants	clumping + thresholding	r2=0.2, p=6.29e-02	0.0727743	no								BMI	Imputed, MAF 0.1% - 1%	clumping + thresholding	r2=0.2, p=3.93e-02	1.2857e-05	no
BMI	common variants	clumping + thresholding	r2=0.2, p=6.30e-02	0.0727679	no								BMI	Imputed, MAF 0.1% - 1%	clumping + thresholding	r2=0.2, p=3.94e-02	1.29428e-05	no
BMI	common variants	clumping + thresholding	r2=0.2, p=6.31e-02	0.0727594	no								BMI	Imputed, MAF 0.1% - 1%	clumping + thresholding	r2=0.2, p=3.95e-02	1.16484e-05	no
BMI	common variants	clumping + thresholding	r2=0.2, p=6.32e-02	0.0727539	no								BMI	Imputed, MAF 0.1% - 1%	clumping + thresholding	r2=0.2, p=3.96e-02	1.2047e-05	no
BMI	common variants	clumping + thresholding	r2=0.2, p=6.33e-02	0.0727444	no								BMI	Imputed, MAF 0.1% - 1%	clumping + thresholding	r2=0.2, p=3.97e-02	1.20544e-05	no
BMI	common variants	clumping + thresholding	r2=0.2, p=6.34e-02	0.0727558	no								BMI	Imputed, MAF 0.1% - 1%	clumping + thresholding	r2=0.2, p=3.98e-02	1.10785e-05	no
BMI	common variants	clumping + thresholding	r2=0.2, p=6.35e-02	0.0727709	no								BMI	Imputed, MAF 0.1% - 1%	clumping + thresholding	r2=0.2, p=3.99e-02	9.68587e-06	no
BMI	common variants	clumping + thresholding	r2=0.2, p=6.36e-02	0.0727561	no								BMI	Imputed, MAF 0.1% - 1%	clumping + thresholding	r2=0.2, p=4.00e-02	1.11976e-05	no
BMI	common variants	clumping + thresholding	r2=0.2, p=6.37e-02	0.0727648	no								BMI	Imputed, MAF 0.1% - 1%	clumping + thresholding	r2=0.2, p=4.01e-02	1.13335e-05	no
BMI	common variants	clumping + thresholding	r2=0.2, p=6.38e-02	0.072747	no								BMI	Imputed, MAF 0.1% - 1%	clumping + thresholding	r2=0.2, p=4.02e-02	1.40579e-05	no
BMI	common variants	clumping + thresholding	r2=0.2, p=6.39e-02	0.0727535	no								BMI	Imputed, MAF 0.1% - 1%	clumping + thresholding	r2=0.2, p=4.03e-02	1.43941e-05	no
BMI	common variants	clumping + thresholding	r2=0.2, p=6.40e-02	0.0727202	no								BMI	Imputed, MAF 0.1% - 1%	clumping + thresholding	r2=0.2, p=4.04e-02	1.56063e-05	no
BMI	common variants	clumping + thresholding	r2=0.2, p=6.41e-02	0.072793	no								BMI	Imputed, MAF 0.1% - 1%	clumping + thresholding	r2=0.2, p=4.05e-02	1.43965e-05	no
BMI	common variants	clumping + thresholding	r2=0.2, p=6.42e-02	0.0728184	no								BMI	Imputed, MAF 0.1% - 1%	clumping + thresholding	r2=0.2, p=4.06e-02	1.59335e-05	no
BMI	common variants	clumping + thresholding	r2=0.2, p=6.43e-02	0.0728191	no								BMI	Imputed, MAF 0.1% - 1%	clumping + thresholding	r2=0.2, p=4.07e-02	1.74778e-05	no
BMI	common variants	clumping + thresholding	r2=0.2, p=6.44e-02	0.0727532	no								BMI	Imputed, MAF 0.1% - 1%	clumping + thresholding	r2=0.2, p=4.08e-02	1.71983e-05	no
BMI	common variants	clumping + thresholding	r2=0.2, p=6.45e-02	0.0727914	no								BMI	Imputed, MAF 0.1% - 1%	clumping + thresholding	r2=0.2, p=4.09e-02	1.68842e-05	no
BMI	common variants	clumping + thresholding	r2=0.2, p=6.46e-02	0.0727728	no								BMI	Imputed, MAF 0.1% - 1%	clumping + thresholding	r2=0.2, p=4.10e-02	2.3065e-05	no
BMI	common variants	clumping + thresholding	r2=0.2, p=6.47e-02	0.072803	no								BMI	Imputed, MAF 0.1% - 1%	clumping + thresholding	r2=0.2, p=4.11e-02	2.20991e-05	no
BMI	common variants	clumping + thresholding	r2=0.2, p=6.48e-02	0.0728233	no								BMI	Imputed, MAF 0.1% - 1%	clumping + thresholding	r2=0.2, p=4.12e-02	2.07419e-05	no
BMI	common variants	clumping + thresholding	r2=0.2, p=6.49e-02	0.072856	no								BMI	Imputed, MAF 0.1% - 1%	clumping + thresholding	r2=0.2, p=4.13e-02	2.19041e-05	no
BMI	common variants	clumping + thresholding	r2=0.2, p=6.50e-02	0.0728636	no								BMI	Imputed, MAF 0.1% - 1%	clumping + thresholding	r2=0.2, p=4.14e-02	2.25538e-05	no
BMI	common variants	clumping + thresholding	r2=0.2, p=6.51e-02	0.0728827	no								BMI	Imputed, MAF 0.1% - 1%	clumping + thresholding	r2=0.2, p=4.15e-02	2.30518e-05	no
BMI	common variants	clumping + thresholding	r2=0.2, p=6.52e-02	0.0728505	no								BMI	Imputed, MAF 0.1% - 1%	clumping + thresholding	r2=0.2, p=4.16e-02	2.23757e-05	no
BMI	common variants	clumping + thresholding	r2=0.2, p=6.53e-02	0.0728701	no								BMI	Imputed, MAF 0.1% - 1%	clumping + thresholding	r2=0.2, p=4.17e-02	2.32532e-05	no
BMI	common variants	clumping + thresholding	r2=0.2, p=6.54e-02	0.0728534	no								BMI	Imputed, MAF 0.1% - 1%	clumping + thresholding	r2=0.2, p=4.18e-02	2.17684e-05	no
BMI	common variants	clumping + thresholding	r2=0.2, p=6.55e-02	0.0728602	no								BMI	Imputed, MAF 0.1% - 1%	clumping + thresholding	r2=0.2, p=4.19e-02	2.44339e-05	no
BMI	common variants	clumping + thresholding	r2=0.2, p=6.56e-02	0.0728764	no								BMI	Imputed, MAF 0.1% - 1%	clumping + thresholding	r2=0.2, p=4.20e-02	2.21796e-05	no
BMI	common variants	clumping + thresholding	r2=0.2, p=6.57e-02	0.0728917	no								BMI	Imputed, MAF 0.1% - 1%	clumping + thresholding	r2=0.2, p=4.21e-02	2.50834e-05	no
BMI	common variants	clumping + thresholding	r2=0.2, p=6.58e-02	0.0728707	no								BMI	Imputed, MAF 0.1% - 1%	clumping + thresholding	r2=0.2, p=4.22e-02	2.5206e-05	no
BMI	common variants	clumping + thresholding	r2=0.2, p=6.59e-02	0.0728285	no								BMI	Imputed, MAF 0.1% - 1%	clumping + thresholding	r2=0.2, p=4.23e-02	2.62124e-05	no
BMI	common variants	clumping + thresholding	r2=0.2, p=6.60e-02	0.0728494	no								BMI	Imputed, MAF 0.1% - 1%	clumping + thresholding	r2=0.2, p=4.24e-02	2.65132e-05	no
BMI	common variants	clumping + thresholding	r2=0.2, p=6.61e-02	0.0728012	no								BMI	Imputed, MAF 0.1% - 1%	clumping + thresholding	r2=0.2, p=4.25e-02	2.99656e-05	no
BMI	common variants	clumping + thresholding	r2=0.2, p=6.62e-02	0.0727445	no								BMI	Imputed, MAF 0.1% - 1%	clumping + thresholding	r2=0.2, p=4.26e-02	2.83522e-05	no
BMI	common variants	clumping + thresholding	r2=0.2, p=6.63e-02	0.0727507	no								BMI	Imputed, MAF 0.1% - 1%	clumping + thresholding	r2=0.2, p=4.27e-02	2.76233e-05	no
BMI	common variants	clumping + thresholding	r2=0.2, p=6.64e-02	0.0727622	no								BMI	Imputed, MAF 0.1% - 1%	clumping + thresholding	r2=0.2, p=4.28e-02	2.83756e-05	no
BMI	common variants	clumping + thresholding	r2=0.2, p=6.65e-02	0.0727521	no								BMI	Imputed, MAF 0.1% - 1%	clumping + thresholding	r2=0.2, p=4.29e-02	2.6917e-05	no
BMI	common variants	clumping + thresholding	r2=0.2, p=6.66e-02	0.0727319	no								BMI	Imputed, MAF 0.1% - 1%	clumping + thresholding	r2=0.2, p=4.30e-02	2.62855e-05	no
BMI	common variants	clumping + thresholding	r2=0.2, p=6.67e-02	0.0726858	no								BMI	Imputed, MAF 0.1% - 1%	clumping + thresholding	r2=0.2, p=4.31e-02	2.57236e-05	no
BMI	common variants	clumping + thresholding	r2=0.2, p=6.68e-02	0.0727022	no								BMI	Imputed, MAF 0.1% - 1%	clumping + thresholding	r2=0.2, p=4.32e-02	2.37749e-05	no
BMI	common variants	clumping + thresholding	r2=0.2, p=6.69e-02	0.0727138	no								BMI	Imputed, MAF 0.1% - 1%	clumping + thresholding	r2=0.2, p=4.33e-02	2.65807e-05	no
BMI	common variants	clumping + thresholding	r2=0.2, p=6.70e-02	0.0727589	no								BMI	Imputed, MAF 0.1% - 1%	clumping + thresholding	r2=0.2, p=4.34e-02	2.50578e-05	no
BMI	common variants	clumping + thresholding	r2=0.2, p=6.71e-02	0.072763	no								BMI	Imputed, MAF 0.1% - 1%	clumping + thresholding	r2=0.2, p=4.35e-02	2.47237e-05	no
BMI	common variants	clumping + thresholding	r2=0.2, p=6.72e-02	0.0728203	no								BMI	Imputed, MAF 0.1% - 1%	clumping + thresholding	r2=0.2, p=4.36e-02	2.22955e-05	no
BMI	common variants	clumping + thresholding	r2=0.2, p=6.73e-02	0.0728184	no								BMI	Imputed, MAF 0.1% - 1%	clumping + thresholding	r2=0.2, p=4.37e-02	2.40597e-05	no
BMI	common variants	clumping + thresholding	r2=0.2, p=6.74e-02	0.072824	no								BMI	Imputed, MAF 0.1% - 1%	clumping + thresholding	r2=0.2, p=4.38e-02	2.37935e-05	no
BMI	common variants	clumping + thresholding	r2=0.2, p=6.75e-02	0.0728133	no								BMI	Imputed, MAF 0.1% - 1%	clumping + thresholding	r2=0.2, p=4.39e-02	2.53026e-05	no
BMI	common variants	clumping + thresholding	r2=0.2, p=6.76e-02	0.0728109	no								BMI	Imputed, MAF 0.1% - 1%	clumping + thresholding	r2=0.2, p=4.40e-02	2.77203e-05	no
BMI	common variants	clumping + thresholding	r2=0.2, p=6.77e-02	0.0727817	no								BMI	Imputed, MAF 0.1% - 1%	clumping + thresholding	r2=0.2, p=4.41e-02	2.8772e-05	no
BMI	common variants	clumping + thresholding	r2=0.2, p=6.78e-02	0.0727668	no								BMI	Imputed, MAF 0.1% - 1%	clumping + thresholding	r2=0.2, p=4.42e-02	3.05881e-05	no
BMI	common variants	clumping + thresholding	r2=0.2, p=6.79e-02	0.0727507	no								BMI	Imputed, MAF 0.1% - 1%	clumping + thresholding	r2=0.2, p=4.43e-02	2.88906e-05	no
BMI	common variants	clumping + thresholding	r2=0.2, p=6.80e-02	0.07274	no								BMI	Imputed, MAF 0.1% - 1%	clumping + thresholding	r2=0.2, p=4.44e-02	2.5072e-05	no
BMI	common variants	clumping + thresholding	r2=0.2, p=6.81e-02	0.0727618	no								BMI	Imputed, MAF 0.1% - 1%	clumping + thresholding	r2=0.2, p=4.45e-02	2.81724e-05	no
BMI	common variants	clumping + thresholding	r2=0.2, p=6.82e-02	0.0728082	no								BMI	Imputed, MAF 0.1% - 1%	clumping + thresholding	r2=0.2, p=4.46e-02	3.46338e-05	no
BMI	common variants	clumping + thresholding	r2=0.2, p=6.83e-02	0.0727902	no								BMI	Imputed, MAF 0.1% - 1%	clumping + thresholding	r2=0.2, p=4.47e-02	3.57093e-05	no
BMI	common variants	clumping + thresholding	r2=0.2, p=6.84e-02	0.0728082	no								BMI	Imputed, MAF 0.1% - 1%	clumping + thresholding	r2=0.2, p=4.48e-02	3.426e-05	no
BMI	common variants	clumping + thresholding	r2=0.2, p=6.85e-02	0.0728217	no								BMI	Imputed, MAF 0.1% - 1%	clumping + thresholding	r2=0.2, p=4.49e-02	3.42718e-05	no
BMI	common variants	clumping + thresholding	r2=0.2, p=6.86e-02	0.0727762	no								BMI	Imputed, MAF 0.1% - 1%	clumping + thresholding	r2=0.2, p=4.50e-02	3.49549e-05	no
BMI	common variants	clumping + thresholding	r2=0.2, p=6.87e-02	0.0727627	no								BMI	Imputed, MAF 0.1% - 1%	clumping + thresholding	r2=0.2, p=4.51e-02	3.53236e-05	no
BMI	common variants	clumping + thresholding	r2=0.2, p=6.88e-02	0.0727737	no								BMI	Imputed, MAF 0.1% - 1%	clumping + thresholding	r2=0.2, p=4.52e-02	3.43195e-05	no
BMI	common variants	clumping + thresholding	r2=0.2, p=6.89e-02	0.0727893	no								BMI	Imputed, MAF 0.1% - 1%	clumping + thresholding	r2=0.2, p=4.53e-02	3.47071e-05	no
BMI	common variants	clumping + thresholding	r2=0.2, p=6.90e-02	0.0727682	no								BMI	Imputed, MAF 0.1% - 1%	clumping + thresholding	r2=0.2, p=4.54e-02	3.72493e-05	no
BMI	common variants	clumping + thresholding	r2=0.2, p=6.91e-02	0.0727519	no								BMI	Imputed, MAF 0.1% - 1%	clumping + thresholding	r2=0.2, p=4.55e-02	3.93376e-05	no
BMI	common variants	clumping + thresholding	r2=0.2, p=6.92e-02	0.0727406	no								BMI	Imputed, MAF 0.1% - 1%	clumping + thresholding	r2=0.2, p=4.56e-02	4.01319e-05	no
BMI	common variants	clumping + thresholding	r2=0.2, p=6.93e-02	0.0727014	no								BMI	Imputed, MAF 0.1% - 1%	clumping + thresholding	r2=0.2, p=4.57e-02	3.80695e-05	no
BMI	common variants	clumping + thresholding	r2=0.2, p=6.94e-02	0.0726804	no								BMI	Imputed, MAF 0.1% - 1%	clumping + thresholding	r2=0.2, p=4.58e-02	3.70834e-05	no
BMI	common variants	clumping + thresholding	r2=0.2, p=6.95e-02	0.0726634	no								BMI	Imputed, MAF 0.1% - 1%	clumping + thresholding	r2=0.2, p=4.59e-02	3.45358e-05	no
BMI	common variants	clumping + thresholding	r2=0.2, p=6.96e-02	0.0726637	no								BMI	Imputed, MAF 0.1% - 1%	clumping + thresholding	r2=0.2, p=4.60e-02	3.39765e-05	no
BMI	common variants	clumping + thresholding	r2=0.2, p=6.97e-02	0.0726552	no								BMI	Imputed, MAF 0.1% - 1%	clumping + thresholding	r2=0.2, p=4.61e-02	3.7697e-05	no
BMI	common variants	clumping + thresholding	r2=0.2, p=6.98e-02	0.0727017	no								BMI	Imputed, MAF 0.1% - 1%	clumping + thresholding	r2=0.2, p=4.62e-02	3.79524e-05	no
BMI	common variants	clumping + thresholding	r2=0.2, p=6.99e-02	0.0727016	no								BMI	Imputed, MAF 0.1% - 1%	clumping + thresholding	r2=0.2, p=4.63e-02	3.99785e-05	no
BMI	common variants	clumping + thresholding	r2=0.2, p=7.00e-02	0.0727289	no								BMI	Imputed, MAF 0.1% - 1%	clumping + thresholding	r2=0.2, p=4.64e-02	3.57399e-05	no
BMI	common variants	clumping + thresholding	r2=0.2, p=7.01e-02	0.0727025	no								BMI	Imputed, MAF 0.1% - 1%	clumping + thresholding	r2=0.2, p=4.65e-02	3.41186e-05	no
BMI	common variants	clumping + thresholding	r2=0.2, p=7.02e-02	0.0726769	no								BMI	Imputed, MAF 0.1% - 1%	clumping + thresholding	r2=0.2, p=4.66e-02	3.49453e-05	no
BMI	common variants	clumping + thresholding	r2=0.2, p=7.03e-02	0.0726576	no								BMI	Imputed, MAF 0.1% - 1%	clumping + thresholding	r2=0.2, p=4.67e-02	3.22495e-05	no
BMI	common variants	clumping + thresholding	r2=0.2, p=7.04e-02	0.07267	no								BMI	Imputed, MAF 0.1% - 1%	clumping + thresholding	r2=0.2, p=4.68e-02	3.16638e-05	no
BMI	common variants	clumping + thresholding	r2=0.2, p=7.05e-02	0.072658	no								BMI	Imputed, MAF 0.1% - 1%	clumping + thresholding	r2=0.2, p=4.69e-02	3.44075e-05	no
BMI	common variants	clumping + thresholding	r2=0.2, p=7.06e-02	0.0726409	no								BMI	Imputed, MAF 0.1% - 1%	clumping + thresholding	r2=0.2, p=4.70e-02	3.33528e-05	no
BMI	common variants	clumping + thresholding	r2=0.2, p=7.07e-02	0.0726391	no								BMI	Imputed, MAF 0.1% - 1%	clumping + thresholding	r2=0.2, p=4.71e-02	3.3921e-05	no
BMI	common variants	clumping + thresholding	r2=0.2, p=7.08e-02	0.0726441	no								BMI	Imputed, MAF 0.1% - 1%	clumping + thresholding	r2=0.2, p=4.72e-02	3.53828e-05	no
BMI	common variants	clumping + thresholding	r2=0.2, p=7.09e-02	0.0726344	no								BMI	Imputed, MAF 0.1% - 1%	clumping + thresholding	r2=0.2, p=4.73e-02	3.23953e-05	no
BMI	common variants	clumping + thresholding	r2=0.2, p=7.10e-02	0.0726055	no								BMI	Imputed, MAF 0.1% - 1%	clumping + thresholding	r2=0.2, p=4.74e-02	3.26638e-05	no
BMI	common variants	clumping + thresholding	r2=0.2, p=7.11e-02	0.0726354	no								BMI	Imputed, MAF 0.1% - 1%	clumping + thresholding	r2=0.2, p=4.75e-02	3.40677e-05	no
BMI	common variants	clumping + thresholding	r2=0.2, p=7.12e-02	0.0726116	no								BMI	Imputed, MAF 0.1% - 1%	clumping + thresholding	r2=0.2, p=4.76e-02	3.54564e-05	no
BMI	common variants	clumping + thresholding	r2=0.2, p=7.13e-02	0.0725937	no								BMI	Imputed, MAF 0.1% - 1%	clumping + thresholding	r2=0.2, p=4.77e-02	3.70644e-05	no
BMI	common variants	clumping + thresholding	r2=0.2, p=7.14e-02	0.0725918	no								BMI	Imputed, MAF 0.1% - 1%	clumping + thresholding	r2=0.2, p=4.78e-02	3.54726e-05	no
BMI	common variants	clumping + thresholding	r2=0.2, p=7.15e-02	0.072587	no								BMI	Imputed, MAF 0.1% - 1%	clumping + thresholding	r2=0.2, p=4.79e-02	3.57599e-05	no
BMI	common variants	clumping + thresholding	r2=0.2, p=7.16e-02	0.0726077	no								BMI	Imputed, MAF 0.1% - 1%	clumping + thresholding	r2=0.2, p=4.80e-02	3.57403e-05	no
BMI	common variants	clumping + thresholding	r2=0.2, p=7.17e-02	0.0725961	no								BMI	Imputed, MAF 0.1% - 1%	clumping + thresholding	r2=0.2, p=4.81e-02	3.59024e-05	no
BMI	common variants	clumping + thresholding	r2=0.2, p=7.18e-02	0.0725984	no								BMI	Imputed, MAF 0.1% - 1%	clumping + thresholding	r2=0.2, p=4.82e-02	3.57468e-05	no
BMI	common variants	clumping + thresholding	r2=0.2, p=7.19e-02	0.0726011	no								BMI	Imputed, MAF 0.1% - 1%	clumping + thresholding	r2=0.2, p=4.83e-02	3.18789e-05	no
BMI	common variants	clumping + thresholding	r2=0.2, p=7.20e-02	0.0726083	no								BMI	Imputed, MAF 0.1% - 1%	clumping + thresholding	r2=0.2, p=4.84e-02	3.07167e-05	no
BMI	common variants	clumping + thresholding	r2=0.2, p=7.21e-02	0.0726058	no								BMI	Imputed, MAF 0.1% - 1%	clumping + thresholding	r2=0.2, p=4.85e-02	3.10997e-05	no
BMI	common variants	clumping + thresholding	r2=0.2, p=7.22e-02	0.0726163	no								BMI	Imputed, MAF 0.1% - 1%	clumping + thresholding	r2=0.2, p=4.86e-02	3.37581e-05	no
BMI	common variants	clumping + thresholding	r2=0.2, p=7.23e-02	0.072619	no								BMI	Imputed, MAF 0.1% - 1%	clumping + thresholding	r2=0.2, p=4.87e-02	3.34585e-05	no
BMI	common variants	clumping + thresholding	r2=0.2, p=7.24e-02	0.0726062	no								BMI	Imputed, MAF 0.1% - 1%	clumping + thresholding	r2=0.2, p=4.88e-02	3.20075e-05	no
BMI	common variants	clumping + thresholding	r2=0.2, p=7.25e-02	0.0726382	no								BMI	Imputed, MAF 0.1% - 1%	clumping + thresholding	r2=0.2, p=4.89e-02	3.23068e-05	no
BMI	common variants	clumping + thresholding	r2=0.2, p=7.26e-02	0.0726094	no								BMI	Imputed, MAF 0.1% - 1%	clumping + thresholding	r2=0.2, p=4.90e-02	2.94284e-05	no
BMI	common variants	clumping + thresholding	r2=0.2, p=7.27e-02	0.0725553	no								BMI	Imputed, MAF 0.1% - 1%	clumping + thresholding	r2=0.2, p=4.91e-02	2.90742e-05	no
BMI	common variants	clumping + thresholding	r2=0.2, p=7.28e-02	0.0725769	no								BMI	Imputed, MAF 0.1% - 1%	clumping + thresholding	r2=0.2, p=4.92e-02	2.78693e-05	no
BMI	common variants	clumping + thresholding	r2=0.2, p=7.29e-02	0.0725905	no								BMI	Imputed, MAF 0.1% - 1%	clumping + thresholding	r2=0.2, p=4.93e-02	2.85915e-05	no
BMI	common variants	clumping + thresholding	r2=0.2, p=7.30e-02	0.0725569	no								BMI	Imputed, MAF 0.1% - 1%	clumping + thresholding	r2=0.2, p=4.94e-02	2.81515e-05	no
BMI	common variants	clumping + thresholding	r2=0.2, p=7.31e-02	0.0725731	no								BMI	Imputed, MAF 0.1% - 1%	clumping + thresholding	r2=0.2, p=4.95e-02	2.7174e-05	no
BMI	common variants	clumping + thresholding	r2=0.2, p=7.32e-02	0.0726046	no								BMI	Imputed, MAF 0.1% - 1%	clumping + thresholding	r2=0.2, p=4.96e-02	2.85214e-05	no
BMI	common variants	clumping + thresholding	r2=0.2, p=7.33e-02	0.0725722	no								BMI	Imputed, MAF 0.1% - 1%	clumping + thresholding	r2=0.2, p=4.97e-02	2.96077e-05	no
BMI	common variants	clumping + thresholding	r2=0.2, p=7.34e-02	0.0725903	no								BMI	Imputed, MAF 0.1% - 1%	clumping + thresholding	r2=0.2, p=4.98e-02	3.23118e-05	no
BMI	common variants	clumping + thresholding	r2=0.2, p=7.35e-02	0.0726147	no								BMI	Imputed, MAF 0.1% - 1%	clumping + thresholding	r2=0.2, p=4.99e-02	3.38056e-05	no
BMI	common variants	clumping + thresholding	r2=0.2, p=7.36e-02	0.072584	no								BMI	Imputed, MAF 0.1% - 1%	clumping + thresholding	r2=0.2, p=5.00e-02	3.43662e-05	no
BMI	common variants	clumping + thresholding	r2=0.2, p=7.37e-02	0.0725869	no								BMI	Imputed, MAF 0.1% - 1%	clumping + thresholding	r2=0.2, p=5.01e-02	3.30726e-05	no
BMI	common variants	clumping + thresholding	r2=0.2, p=7.38e-02	0.0725585	no								BMI	Imputed, MAF 0.1% - 1%	clumping + thresholding	r2=0.2, p=5.02e-02	3.16559e-05	no
BMI	common variants	clumping + thresholding	r2=0.2, p=7.39e-02	0.0725511	no								BMI	Imputed, MAF 0.1% - 1%	clumping + thresholding	r2=0.2, p=5.03e-02	3.03869e-05	no
BMI	common variants	clumping + thresholding	r2=0.2, p=7.40e-02	0.0725966	no								BMI	Imputed, MAF 0.1% - 1%	clumping + thresholding	r2=0.2, p=5.04e-02	3.0396e-05	no
BMI	common variants	clumping + thresholding	r2=0.2, p=7.41e-02	0.0725943	no								BMI	Imputed, MAF 0.1% - 1%	clumping + thresholding	r2=0.2, p=5.05e-02	3.10129e-05	no
BMI	common variants	clumping + thresholding	r2=0.2, p=7.42e-02	0.0725475	no								BMI	Imputed, MAF 0.1% - 1%	clumping + thresholding	r2=0.2, p=5.06e-02	3.00316e-05	no
BMI	common variants	clumping + thresholding	r2=0.2, p=7.43e-02	0.0725517	no								BMI	Imputed, MAF 0.1% - 1%	clumping + thresholding	r2=0.2, p=5.07e-02	2.91046e-05	no
BMI	common variants	clumping + thresholding	r2=0.2, p=7.44e-02	0.0725728	no								BMI	Imputed, MAF 0.1% - 1%	clumping + thresholding	r2=0.2, p=5.08e-02	3.00149e-05	no
BMI	common variants	clumping + thresholding	r2=0.2, p=7.45e-02	0.072588	no								BMI	Imputed, MAF 0.1% - 1%	clumping + thresholding	r2=0.2, p=5.09e-02	3.23077e-05	no
BMI	common variants	clumping + thresholding	r2=0.2, p=7.46e-02	0.0725781	no								BMI	Imputed, MAF 0.1% - 1%	clumping + thresholding	r2=0.2, p=5.10e-02	3.25901e-05	no
BMI	common variants	clumping + thresholding	r2=0.2, p=7.47e-02	0.0725327	no								BMI	Imputed, MAF 0.1% - 1%	clumping + thresholding	r2=0.2, p=5.11e-02	3.23899e-05	no
BMI	common variants	clumping + thresholding	r2=0.2, p=7.48e-02	0.0725484	no								BMI	Imputed, MAF 0.1% - 1%	clumping + thresholding	r2=0.2, p=5.12e-02	3.37383e-05	no
BMI	common variants	clumping + thresholding	r2=0.2, p=7.49e-02	0.0725458	no								BMI	Imputed, MAF 0.1% - 1%	clumping + thresholding	r2=0.2, p=5.13e-02	3.46883e-05	no
BMI	common variants	clumping + thresholding	r2=0.2, p=7.50e-02	0.0725758	no								BMI	Imputed, MAF 0.1% - 1%	clumping + thresholding	r2=0.2, p=5.14e-02	3.78244e-05	no
BMI	common variants	clumping + thresholding	r2=0.2, p=7.51e-02	0.0725679	no								BMI	Imputed, MAF 0.1% - 1%	clumping + thresholding	r2=0.2, p=5.15e-02	3.60516e-05	no
BMI	common variants	clumping + thresholding	r2=0.2, p=7.52e-02	0.072578	no								BMI	Imputed, MAF 0.1% - 1%	clumping + thresholding	r2=0.2, p=5.16e-02	3.41307e-05	no
BMI	common variants	clumping + thresholding	r2=0.2, p=7.53e-02	0.0725805	no								BMI	Imputed, MAF 0.1% - 1%	clumping + thresholding	r2=0.2, p=5.17e-02	3.33711e-05	no
BMI	common variants	clumping + thresholding	r2=0.2, p=7.54e-02	0.0725792	no								BMI	Imputed, MAF 0.1% - 1%	clumping + thresholding	r2=0.2, p=5.18e-02	3.3498e-05	no
BMI	common variants	clumping + thresholding	r2=0.2, p=7.55e-02	0.0726093	no								BMI	Imputed, MAF 0.1% - 1%	clumping + thresholding	r2=0.2, p=5.19e-02	3.00097e-05	no
BMI	common variants	clumping + thresholding	r2=0.2, p=7.56e-02	0.0726232	no								BMI	Imputed, MAF 0.1% - 1%	clumping + thresholding	r2=0.2, p=5.20e-02	3.11015e-05	no
BMI	common variants	clumping + thresholding	r2=0.2, p=7.57e-02	0.0726323	no								BMI	Imputed, MAF 0.1% - 1%	clumping + thresholding	r2=0.2, p=5.21e-02	3.07853e-05	no
BMI	common variants	clumping + thresholding	r2=0.2, p=7.58e-02	0.0726316	no								BMI	Imputed, MAF 0.1% - 1%	clumping + thresholding	r2=0.2, p=5.22e-02	3.33992e-05	no
BMI	common variants	clumping + thresholding	r2=0.2, p=7.59e-02	0.0725864	no								BMI	Imputed, MAF 0.1% - 1%	clumping + thresholding	r2=0.2, p=5.23e-02	3.60322e-05	no
BMI	common variants	clumping + thresholding	r2=0.2, p=7.60e-02	0.0725749	no								BMI	Imputed, MAF 0.1% - 1%	clumping + thresholding	r2=0.2, p=5.24e-02	3.43268e-05	no
BMI	common variants	clumping + thresholding	r2=0.2, p=7.61e-02	0.0725436	no								BMI	Imputed, MAF 0.1% - 1%	clumping + thresholding	r2=0.2, p=5.25e-02	3.50076e-05	no
BMI	common variants	clumping + thresholding	r2=0.2, p=7.62e-02	0.0725314	no								BMI	Imputed, MAF 0.1% - 1%	clumping + thresholding	r2=0.2, p=5.26e-02	3.537e-05	no
BMI	common variants	clumping + thresholding	r2=0.2, p=7.63e-02	0.0725559	no								BMI	Imputed, MAF 0.1% - 1%	clumping + thresholding	r2=0.2, p=5.27e-02	3.71719e-05	no
BMI	common variants	clumping + thresholding	r2=0.2, p=7.64e-02	0.0725477	no								BMI	Imputed, MAF 0.1% - 1%	clumping + thresholding	r2=0.2, p=5.28e-02	3.81609e-05	no
BMI	common variants	clumping + thresholding	r2=0.2, p=7.65e-02	0.0725604	no								BMI	Imputed, MAF 0.1% - 1%	clumping + thresholding	r2=0.2, p=5.29e-02	3.81044e-05	no
BMI	common variants	clumping + thresholding	r2=0.2, p=7.66e-02	0.0725521	no								BMI	Imputed, MAF 0.1% - 1%	clumping + thresholding	r2=0.2, p=5.30e-02	3.86104e-05	no
BMI	common variants	clumping + thresholding	r2=0.2, p=7.67e-02	0.0725881	no								BMI	Imputed, MAF 0.1% - 1%	clumping + thresholding	r2=0.2, p=5.31e-02	3.83073e-05	no
BMI	common variants	clumping + thresholding	r2=0.2, p=7.68e-02	0.0725482	no								BMI	Imputed, MAF 0.1% - 1%	clumping + thresholding	r2=0.2, p=5.32e-02	4.46867e-05	no
BMI	common variants	clumping + thresholding	r2=0.2, p=7.69e-02	0.0725614	no								BMI	Imputed, MAF 0.1% - 1%	clumping + thresholding	r2=0.2, p=5.33e-02	4.43461e-05	no
BMI	common variants	clumping + thresholding	r2=0.2, p=7.70e-02	0.0725394	no								BMI	Imputed, MAF 0.1% - 1%	clumping + thresholding	r2=0.2, p=5.34e-02	4.36959e-05	no
BMI	common variants	clumping + thresholding	r2=0.2, p=7.71e-02	0.0725431	no								BMI	Imputed, MAF 0.1% - 1%	clumping + thresholding	r2=0.2, p=5.35e-02	4.45505e-05	no
BMI	common variants	clumping + thresholding	r2=0.2, p=7.72e-02	0.0725702	no								BMI	Imputed, MAF 0.1% - 1%	clumping + thresholding	r2=0.2, p=5.36e-02	4.47552e-05	no
BMI	common variants	clumping + thresholding	r2=0.2, p=7.73e-02	0.072582	no								BMI	Imputed, MAF 0.1% - 1%	clumping + thresholding	r2=0.2, p=5.37e-02	4.63054e-05	no
BMI	common variants	clumping + thresholding	r2=0.2, p=7.74e-02	0.0725434	no								BMI	Imputed, MAF 0.1% - 1%	clumping + thresholding	r2=0.2, p=5.38e-02	4.54248e-05	no
BMI	common variants	clumping + thresholding	r2=0.2, p=7.75e-02	0.0725434	no								BMI	Imputed, MAF 0.1% - 1%	clumping + thresholding	r2=0.2, p=5.39e-02	4.43512e-05	no
BMI	common variants	clumping + thresholding	r2=0.2, p=7.76e-02	0.0725158	no								BMI	Imputed, MAF 0.1% - 1%	clumping + thresholding	r2=0.2, p=5.40e-02	4.26003e-05	no
BMI	common variants	clumping + thresholding	r2=0.2, p=7.77e-02	0.0724979	no								BMI	Imputed, MAF 0.1% - 1%	clumping + thresholding	r2=0.2, p=5.41e-02	4.03499e-05	no
BMI	common variants	clumping + thresholding	r2=0.2, p=7.78e-02	0.0725328	no								BMI	Imputed, MAF 0.1% - 1%	clumping + thresholding	r2=0.2, p=5.42e-02	4.23127e-05	no
BMI	common variants	clumping + thresholding	r2=0.2, p=7.79e-02	0.0725044	no								BMI	Imputed, MAF 0.1% - 1%	clumping + thresholding	r2=0.2, p=5.43e-02	4.2573e-05	no
BMI	common variants	clumping + thresholding	r2=0.2, p=7.80e-02	0.0725345	no								BMI	Imputed, MAF 0.1% - 1%	clumping + thresholding	r2=0.2, p=5.44e-02	4.32795e-05	no
BMI	common variants	clumping + thresholding	r2=0.2, p=7.81e-02	0.0725145	no								BMI	Imputed, MAF 0.1% - 1%	clumping + thresholding	r2=0.2, p=5.45e-02	4.12195e-05	no
BMI	common variants	clumping + thresholding	r2=0.2, p=7.82e-02	0.0725054	no								BMI	Imputed, MAF 0.1% - 1%	clumping + thresholding	r2=0.2, p=5.46e-02	4.22063e-05	no
BMI	common variants	clumping + thresholding	r2=0.2, p=7.83e-02	0.0724746	no								BMI	Imputed, MAF 0.1% - 1%	clumping + thresholding	r2=0.2, p=5.47e-02	4.21369e-05	no
BMI	common variants	clumping + thresholding	r2=0.2, p=7.84e-02	0.0724537	no								BMI	Imputed, MAF 0.1% - 1%	clumping + thresholding	r2=0.2, p=5.48e-02	4.4581e-05	no
BMI	common variants	clumping + thresholding	r2=0.2, p=7.85e-02	0.0724482	no								BMI	Imputed, MAF 0.1% - 1%	clumping + thresholding	r2=0.2, p=5.49e-02	4.34144e-05	no
BMI	common variants	clumping + thresholding	r2=0.2, p=7.86e-02	0.0724411	no								BMI	Imputed, MAF 0.1% - 1%	clumping + thresholding	r2=0.2, p=5.50e-02	4.40791e-05	no
BMI	common variants	clumping + thresholding	r2=0.2, p=7.87e-02	0.0724703	no								BMI	Imputed, MAF 0.1% - 1%	clumping + thresholding	r2=0.2, p=5.51e-02	4.43593e-05	no
BMI	common variants	clumping + thresholding	r2=0.2, p=7.88e-02	0.072438	no								BMI	Imputed, MAF 0.1% - 1%	clumping + thresholding	r2=0.2, p=5.52e-02	3.94398e-05	no
BMI	common variants	clumping + thresholding	r2=0.2, p=7.89e-02	0.0724943	no								BMI	Imputed, MAF 0.1% - 1%	clumping + thresholding	r2=0.2, p=5.53e-02	3.83955e-05	no
BMI	common variants	clumping + thresholding	r2=0.2, p=7.90e-02	0.0724714	no								BMI	Imputed, MAF 0.1% - 1%	clumping + thresholding	r2=0.2, p=5.54e-02	4.12752e-05	no
BMI	common variants	clumping + thresholding	r2=0.2, p=7.91e-02	0.0724603	no								BMI	Imputed, MAF 0.1% - 1%	clumping + thresholding	r2=0.2, p=5.55e-02	4.22926e-05	no
BMI	common variants	clumping + thresholding	r2=0.2, p=7.92e-02	0.0724128	no								BMI	Imputed, MAF 0.1% - 1%	clumping + thresholding	r2=0.2, p=5.56e-02	3.9932e-05	no
BMI	common variants	clumping + thresholding	r2=0.2, p=7.93e-02	0.0724531	no								BMI	Imputed, MAF 0.1% - 1%	clumping + thresholding	r2=0.2, p=5.57e-02	4.08975e-05	no
BMI	common variants	clumping + thresholding	r2=0.2, p=7.94e-02	0.0724252	no								BMI	Imputed, MAF 0.1% - 1%	clumping + thresholding	r2=0.2, p=5.58e-02	4.18589e-05	no
BMI	common variants	clumping + thresholding	r2=0.2, p=7.95e-02	0.0724042	no								BMI	Imputed, MAF 0.1% - 1%	clumping + thresholding	r2=0.2, p=5.59e-02	4.14316e-05	no
BMI	common variants	clumping + thresholding	r2=0.2, p=7.96e-02	0.0724467	no								BMI	Imputed, MAF 0.1% - 1%	clumping + thresholding	r2=0.2, p=5.60e-02	4.30865e-05	no
BMI	common variants	clumping + thresholding	r2=0.2, p=7.97e-02	0.0724693	no								BMI	Imputed, MAF 0.1% - 1%	clumping + thresholding	r2=0.2, p=5.61e-02	4.17799e-05	no
BMI	common variants	clumping + thresholding	r2=0.2, p=7.98e-02	0.072453	no								BMI	Imputed, MAF 0.1% - 1%	clumping + thresholding	r2=0.2, p=5.62e-02	4.49948e-05	no
BMI	common variants	clumping + thresholding	r2=0.2, p=7.99e-02	0.0724182	no								BMI	Imputed, MAF 0.1% - 1%	clumping + thresholding	r2=0.2, p=5.63e-02	4.53765e-05	no
BMI	common variants	clumping + thresholding	r2=0.2, p=8.00e-02	0.0723851	no								BMI	Imputed, MAF 0.1% - 1%	clumping + thresholding	r2=0.2, p=5.64e-02	4.96773e-05	no
BMI	common variants	clumping + thresholding	r2=0.2, p=8.01e-02	0.0723989	no								BMI	Imputed, MAF 0.1% - 1%	clumping + thresholding	r2=0.2, p=5.65e-02	4.75551e-05	no
BMI	common variants	clumping + thresholding	r2=0.2, p=8.02e-02	0.0723903	no								BMI	Imputed, MAF 0.1% - 1%	clumping + thresholding	r2=0.2, p=5.66e-02	4.50603e-05	no
BMI	common variants	clumping + thresholding	r2=0.2, p=8.03e-02	0.0723794	no								BMI	Imputed, MAF 0.1% - 1%	clumping + thresholding	r2=0.2, p=5.67e-02	4.79601e-05	no
BMI	common variants	clumping + thresholding	r2=0.2, p=8.04e-02	0.072383	no								BMI	Imputed, MAF 0.1% - 1%	clumping + thresholding	r2=0.2, p=5.68e-02	5.23378e-05	no
BMI	common variants	clumping + thresholding	r2=0.2, p=8.05e-02	0.0724155	no								BMI	Imputed, MAF 0.1% - 1%	clumping + thresholding	r2=0.2, p=5.69e-02	5.48014e-05	no
BMI	common variants	clumping + thresholding	r2=0.2, p=8.06e-02	0.0724198	no								BMI	Imputed, MAF 0.1% - 1%	clumping + thresholding	r2=0.2, p=5.70e-02	5.50097e-05	no
BMI	common variants	clumping + thresholding	r2=0.2, p=8.07e-02	0.0724357	no								BMI	Imputed, MAF 0.1% - 1%	clumping + thresholding	r2=0.2, p=5.71e-02	5.96953e-05	no
BMI	common variants	clumping + thresholding	r2=0.2, p=8.08e-02	0.0724453	no								BMI	Imputed, MAF 0.1% - 1%	clumping + thresholding	r2=0.2, p=5.72e-02	6.16755e-05	no
BMI	common variants	clumping + thresholding	r2=0.2, p=8.09e-02	0.0724939	no								BMI	Imputed, MAF 0.1% - 1%	clumping + thresholding	r2=0.2, p=5.73e-02	6.40151e-05	no
BMI	common variants	clumping + thresholding	r2=0.2, p=8.10e-02	0.0725035	no								BMI	Imputed, MAF 0.1% - 1%	clumping + thresholding	r2=0.2, p=5.74e-02	6.2822e-05	no
BMI	common variants	clumping + thresholding	r2=0.2, p=8.11e-02	0.0725172	no								BMI	Imputed, MAF 0.1% - 1%	clumping + thresholding	r2=0.2, p=5.75e-02	6.56672e-05	no
BMI	common variants	clumping + thresholding	r2=0.2, p=8.12e-02	0.0724924	no								BMI	Imputed, MAF 0.1% - 1%	clumping + thresholding	r2=0.2, p=5.76e-02	6.96577e-05	no
BMI	common variants	clumping + thresholding	r2=0.2, p=8.13e-02	0.0724649	no								BMI	Imputed, MAF 0.1% - 1%	clumping + thresholding	r2=0.2, p=5.77e-02	6.98093e-05	no
BMI	common variants	clumping + thresholding	r2=0.2, p=8.14e-02	0.0724872	no								BMI	Imputed, MAF 0.1% - 1%	clumping + thresholding	r2=0.2, p=5.78e-02	7.12523e-05	no
BMI	common variants	clumping + thresholding	r2=0.2, p=8.15e-02	0.0724804	no								BMI	Imputed, MAF 0.1% - 1%	clumping + thresholding	r2=0.2, p=5.79e-02	6.97539e-05	no
BMI	common variants	clumping + thresholding	r2=0.2, p=8.16e-02	0.0724738	no								BMI	Imputed, MAF 0.1% - 1%	clumping + thresholding	r2=0.2, p=5.80e-02	7.05453e-05	no
BMI	common variants	clumping + thresholding	r2=0.2, p=8.17e-02	0.0724379	no								BMI	Imputed, MAF 0.1% - 1%	clumping + thresholding	r2=0.2, p=5.81e-02	7.18518e-05	no
BMI	common variants	clumping + thresholding	r2=0.2, p=8.18e-02	0.0724315	no								BMI	Imputed, MAF 0.1% - 1%	clumping + thresholding	r2=0.2, p=5.82e-02	7.27721e-05	no
BMI	common variants	clumping + thresholding	r2=0.2, p=8.19e-02	0.0724138	no								BMI	Imputed, MAF 0.1% - 1%	clumping + thresholding	r2=0.2, p=5.83e-02	7.62469e-05	no
BMI	common variants	clumping + thresholding	r2=0.2, p=8.20e-02	0.0724245	no								BMI	Imputed, MAF 0.1% - 1%	clumping + thresholding	r2=0.2, p=5.84e-02	7.63664e-05	no
BMI	common variants	clumping + thresholding	r2=0.2, p=8.21e-02	0.0724211	no								BMI	Imputed, MAF 0.1% - 1%	clumping + thresholding	r2=0.2, p=5.85e-02	7.83709e-05	no
BMI	common variants	clumping + thresholding	r2=0.2, p=8.22e-02	0.0724276	no								BMI	Imputed, MAF 0.1% - 1%	clumping + thresholding	r2=0.2, p=5.86e-02	7.93686e-05	no
BMI	common variants	clumping + thresholding	r2=0.2, p=8.23e-02	0.0724389	no								BMI	Imputed, MAF 0.1% - 1%	clumping + thresholding	r2=0.2, p=5.87e-02	8.59026e-05	no
BMI	common variants	clumping + thresholding	r2=0.2, p=8.24e-02	0.0724652	no								BMI	Imputed, MAF 0.1% - 1%	clumping + thresholding	r2=0.2, p=5.88e-02	8.5435e-05	no
BMI	common variants	clumping + thresholding	r2=0.2, p=8.25e-02	0.0724851	no								BMI	Imputed, MAF 0.1% - 1%	clumping + thresholding	r2=0.2, p=5.89e-02	8.52935e-05	no
BMI	common variants	clumping + thresholding	r2=0.2, p=8.26e-02	0.0724782	no								BMI	Imputed, MAF 0.1% - 1%	clumping + thresholding	r2=0.2, p=5.90e-02	8.80705e-05	no
BMI	common variants	clumping + thresholding	r2=0.2, p=8.27e-02	0.0724935	no								BMI	Imputed, MAF 0.1% - 1%	clumping + thresholding	r2=0.2, p=5.91e-02	9.35124e-05	no
BMI	common variants	clumping + thresholding	r2=0.2, p=8.28e-02	0.0724905	no								BMI	Imputed, MAF 0.1% - 1%	clumping + thresholding	r2=0.2, p=5.92e-02	9.15214e-05	no
BMI	common variants	clumping + thresholding	r2=0.2, p=8.29e-02	0.0725008	no								BMI	Imputed, MAF 0.1% - 1%	clumping + thresholding	r2=0.2, p=5.93e-02	8.97506e-05	no
BMI	common variants	clumping + thresholding	r2=0.2, p=8.30e-02	0.0724845	no								BMI	Imputed, MAF 0.1% - 1%	clumping + thresholding	r2=0.2, p=5.94e-02	8.99596e-05	no
BMI	common variants	clumping + thresholding	r2=0.2, p=8.31e-02	0.072486	no								BMI	Imputed, MAF 0.1% - 1%	clumping + thresholding	r2=0.2, p=5.95e-02	8.73635e-05	no
BMI	common variants	clumping + thresholding	r2=0.2, p=8.32e-02	0.0725024	no								BMI	Imputed, MAF 0.1% - 1%	clumping + thresholding	r2=0.2, p=5.96e-02	9.13891e-05	no
BMI	common variants	clumping + thresholding	r2=0.2, p=8.33e-02	0.0724828	no								BMI	Imputed, MAF 0.1% - 1%	clumping + thresholding	r2=0.2, p=5.97e-02	8.8985e-05	no
BMI	common variants	clumping + thresholding	r2=0.2, p=8.34e-02	0.0724987	no								BMI	Imputed, MAF 0.1% - 1%	clumping + thresholding	r2=0.2, p=5.98e-02	9.3221e-05	no
BMI	common variants	clumping + thresholding	r2=0.2, p=8.35e-02	0.0724886	no								BMI	Imputed, MAF 0.1% - 1%	clumping + thresholding	r2=0.2, p=5.99e-02	8.9866e-05	no
BMI	common variants	clumping + thresholding	r2=0.2, p=8.36e-02	0.0724955	no								BMI	Imputed, MAF 0.1% - 1%	clumping + thresholding	r2=0.2, p=6.00e-02	9.17614e-05	no
BMI	common variants	clumping + thresholding	r2=0.2, p=8.37e-02	0.0725019	no								BMI	Imputed, MAF 0.1% - 1%	clumping + thresholding	r2=0.2, p=6.01e-02	9.32239e-05	no
BMI	common variants	clumping + thresholding	r2=0.2, p=8.38e-02	0.0724813	no								BMI	Imputed, MAF 0.1% - 1%	clumping + thresholding	r2=0.2, p=6.02e-02	9.09871e-05	no
BMI	common variants	clumping + thresholding	r2=0.2, p=8.39e-02	0.0724928	no								BMI	Imputed, MAF 0.1% - 1%	clumping + thresholding	r2=0.2, p=6.03e-02	9.38844e-05	no
BMI	common variants	clumping + thresholding	r2=0.2, p=8.40e-02	0.0725129	no								BMI	Imputed, MAF 0.1% - 1%	clumping + thresholding	r2=0.2, p=6.04e-02	9.20109e-05	no
BMI	common variants	clumping + thresholding	r2=0.2, p=8.41e-02	0.0725334	no								BMI	Imputed, MAF 0.1% - 1%	clumping + thresholding	r2=0.2, p=6.05e-02	9.17683e-05	no
BMI	common variants	clumping + thresholding	r2=0.2, p=8.42e-02	0.0725171	no								BMI	Imputed, MAF 0.1% - 1%	clumping + thresholding	r2=0.2, p=6.06e-02	9.34013e-05	no
BMI	common variants	clumping + thresholding	r2=0.2, p=8.43e-02	0.0725314	no								BMI	Imputed, MAF 0.1% - 1%	clumping + thresholding	r2=0.2, p=6.07e-02	9.4565e-05	no
BMI	common variants	clumping + thresholding	r2=0.2, p=8.44e-02	0.0725283	no								BMI	Imputed, MAF 0.1% - 1%	clumping + thresholding	r2=0.2, p=6.08e-02	9.43748e-05	no
BMI	common variants	clumping + thresholding	r2=0.2, p=8.45e-02	0.0725528	no								BMI	Imputed, MAF 0.1% - 1%	clumping + thresholding	r2=0.2, p=6.09e-02	9.50115e-05	no
BMI	common variants	clumping + thresholding	r2=0.2, p=8.46e-02	0.0725612	no								BMI	Imputed, MAF 0.1% - 1%	clumping + thresholding	r2=0.2, p=6.10e-02	9.52515e-05	no
BMI	common variants	clumping + thresholding	r2=0.2, p=8.47e-02	0.0725659	no								BMI	Imputed, MAF 0.1% - 1%	clumping + thresholding	r2=0.2, p=6.11e-02	9.60512e-05	no
BMI	common variants	clumping + thresholding	r2=0.2, p=8.48e-02	0.0725752	no								BMI	Imputed, MAF 0.1% - 1%	clumping + thresholding	r2=0.2, p=6.12e-02	9.67331e-05	no
BMI	common variants	clumping + thresholding	r2=0.2, p=8.49e-02	0.0725875	no								BMI	Imputed, MAF 0.1% - 1%	clumping + thresholding	r2=0.2, p=6.13e-02	9.35169e-05	no
BMI	common variants	clumping + thresholding	r2=0.2, p=8.50e-02	0.0726194	no								BMI	Imputed, MAF 0.1% - 1%	clumping + thresholding	r2=0.2, p=6.14e-02	9.36205e-05	no
BMI	common variants	clumping + thresholding	r2=0.2, p=8.51e-02	0.0726238	no								BMI	Imputed, MAF 0.1% - 1%	clumping + thresholding	r2=0.2, p=6.15e-02	9.48905e-05	no
BMI	common variants	clumping + thresholding	r2=0.2, p=8.52e-02	0.0726287	no								BMI	Imputed, MAF 0.1% - 1%	clumping + thresholding	r2=0.2, p=6.16e-02	9.60408e-05	no
BMI	common variants	clumping + thresholding	r2=0.2, p=8.53e-02	0.0726554	no								BMI	Imputed, MAF 0.1% - 1%	clumping + thresholding	r2=0.2, p=6.17e-02	9.52907e-05	no
BMI	common variants	clumping + thresholding	r2=0.2, p=8.54e-02	0.0726885	no								BMI	Imputed, MAF 0.1% - 1%	clumping + thresholding	r2=0.2, p=6.18e-02	9.63012e-05	no
BMI	common variants	clumping + thresholding	r2=0.2, p=8.55e-02	0.0726774	no								BMI	Imputed, MAF 0.1% - 1%	clumping + thresholding	r2=0.2, p=6.19e-02	0.00010137	no
BMI	common variants	clumping + thresholding	r2=0.2, p=8.56e-02	0.0727035	no								BMI	Imputed, MAF 0.1% - 1%	clumping + thresholding	r2=0.2, p=6.20e-02	0.000102778	no
BMI	common variants	clumping + thresholding	r2=0.2, p=8.57e-02	0.0726798	no								BMI	Imputed, MAF 0.1% - 1%	clumping + thresholding	r2=0.2, p=6.21e-02	0.000102213	no
BMI	common variants	clumping + thresholding	r2=0.2, p=8.58e-02	0.0726869	no								BMI	Imputed, MAF 0.1% - 1%	clumping + thresholding	r2=0.2, p=6.22e-02	0.000107012	no
BMI	common variants	clumping + thresholding	r2=0.2, p=8.59e-02	0.0727469	no								BMI	Imputed, MAF 0.1% - 1%	clumping + thresholding	r2=0.2, p=6.23e-02	0.000108697	no
BMI	common variants	clumping + thresholding	r2=0.2, p=8.60e-02	0.0727343	no								BMI	Imputed, MAF 0.1% - 1%	clumping + thresholding	r2=0.2, p=6.24e-02	0.000108668	no
BMI	common variants	clumping + thresholding	r2=0.2, p=8.61e-02	0.072714	no								BMI	Imputed, MAF 0.1% - 1%	clumping + thresholding	r2=0.2, p=6.25e-02	0.000101705	no
BMI	common variants	clumping + thresholding	r2=0.2, p=8.62e-02	0.0727088	no								BMI	Imputed, MAF 0.1% - 1%	clumping + thresholding	r2=0.2, p=6.26e-02	0.000101082	no
BMI	common variants	clumping + thresholding	r2=0.2, p=8.63e-02	0.0727068	no								BMI	Imputed, MAF 0.1% - 1%	clumping + thresholding	r2=0.2, p=6.26e-02	9.96558e-05	no
BMI	common variants	clumping + thresholding	r2=0.2, p=8.64e-02	0.0726976	no								BMI	Imputed, MAF 0.1% - 1%	clumping + thresholding	r2=0.2, p=6.28e-02	9.88328e-05	no
BMI	common variants	clumping + thresholding	r2=0.2, p=8.65e-02	0.0727	no								BMI	Imputed, MAF 0.1% - 1%	clumping + thresholding	r2=0.2, p=6.29e-02	9.82248e-05	no
BMI	common variants	clumping + thresholding	r2=0.2, p=8.66e-02	0.0726854	no								BMI	Imputed, MAF 0.1% - 1%	clumping + thresholding	r2=0.2, p=6.30e-02	0.000100837	no
BMI	common variants	clumping + thresholding	r2=0.2, p=8.67e-02	0.0726832	no								BMI	Imputed, MAF 0.1% - 1%	clumping + thresholding	r2=0.2, p=6.31e-02	0.000103742	no
BMI	common variants	clumping + thresholding	r2=0.2, p=8.68e-02	0.0726931	no								BMI	Imputed, MAF 0.1% - 1%	clumping + thresholding	r2=0.2, p=6.31e-02	0.000106689	no
BMI	common variants	clumping + thresholding	r2=0.2, p=8.69e-02	0.0726754	no								BMI	Imputed, MAF 0.1% - 1%	clumping + thresholding	r2=0.2, p=6.33e-02	0.000101414	no
BMI	common variants	clumping + thresholding	r2=0.2, p=8.70e-02	0.0726531	no								BMI	Imputed, MAF 0.1% - 1%	clumping + thresholding	r2=0.2, p=6.34e-02	9.94491e-05	no
BMI	common variants	clumping + thresholding	r2=0.2, p=8.71e-02	0.0726831	no								BMI	Imputed, MAF 0.1% - 1%	clumping + thresholding	r2=0.2, p=6.35e-02	0.000103032	no
BMI	common variants	clumping + thresholding	r2=0.2, p=8.72e-02	0.0726458	no								BMI	Imputed, MAF 0.1% - 1%	clumping + thresholding	r2=0.2, p=6.36e-02	0.000103228	no
BMI	common variants	clumping + thresholding	r2=0.2, p=8.73e-02	0.0726184	no								BMI	Imputed, MAF 0.1% - 1%	clumping + thresholding	r2=0.2, p=6.36e-02	0.000104215	no
BMI	common variants	clumping + thresholding	r2=0.2, p=8.74e-02	0.0726245	no								BMI	Imputed, MAF 0.1% - 1%	clumping + thresholding	r2=0.2, p=6.38e-02	0.000110684	no
BMI	common variants	clumping + thresholding	r2=0.2, p=8.75e-02	0.0726025	no								BMI	Imputed, MAF 0.1% - 1%	clumping + thresholding	r2=0.2, p=6.39e-02	0.000112727	no
BMI	common variants	clumping + thresholding	r2=0.2, p=8.76e-02	0.0725833	no								BMI	Imputed, MAF 0.1% - 1%	clumping + thresholding	r2=0.2, p=6.40e-02	0.000112607	no
BMI	common variants	clumping + thresholding	r2=0.2, p=8.77e-02	0.0726278	no								BMI	Imputed, MAF 0.1% - 1%	clumping + thresholding	r2=0.2, p=6.41e-02	0.000112515	no
BMI	common variants	clumping + thresholding	r2=0.2, p=8.78e-02	0.072604	no								BMI	Imputed, MAF 0.1% - 1%	clumping + thresholding	r2=0.2, p=6.42e-02	0.000116543	no
BMI	common variants	clumping + thresholding	r2=0.2, p=8.79e-02	0.0726151	no								BMI	Imputed, MAF 0.1% - 1%	clumping + thresholding	r2=0.2, p=6.43e-02	0.000115838	no
BMI	common variants	clumping + thresholding	r2=0.2, p=8.80e-02	0.0725527	no								BMI	Imputed, MAF 0.1% - 1%	clumping + thresholding	r2=0.2, p=6.44e-02	0.000114983	no
BMI	common variants	clumping + thresholding	r2=0.2, p=8.81e-02	0.0725389	no								BMI	Imputed, MAF 0.1% - 1%	clumping + thresholding	r2=0.2, p=6.45e-02	0.000112342	no
BMI	common variants	clumping + thresholding	r2=0.2, p=8.82e-02	0.0725183	no								BMI	Imputed, MAF 0.1% - 1%	clumping + thresholding	r2=0.2, p=6.45e-02	0.000109439	no
BMI	common variants	clumping + thresholding	r2=0.2, p=8.83e-02	0.0725311	no								BMI	Imputed, MAF 0.1% - 1%	clumping + thresholding	r2=0.2, p=6.47e-02	0.000108978	no
BMI	common variants	clumping + thresholding	r2=0.2, p=8.84e-02	0.0725155	no								BMI	Imputed, MAF 0.1% - 1%	clumping + thresholding	r2=0.2, p=6.48e-02	0.000110614	no
BMI	common variants	clumping + thresholding	r2=0.2, p=8.85e-02	0.0725177	no								BMI	Imputed, MAF 0.1% - 1%	clumping + thresholding	r2=0.2, p=6.49e-02	0.000110718	no
BMI	common variants	clumping + thresholding	r2=0.2, p=8.86e-02	0.0725339	no								BMI	Imputed, MAF 0.1% - 1%	clumping + thresholding	r2=0.2, p=6.50e-02	0.000111721	no
BMI	common variants	clumping + thresholding	r2=0.2, p=8.87e-02	0.0725204	no								BMI	Imputed, MAF 0.1% - 1%	clumping + thresholding	r2=0.2, p=6.50e-02	0.000115091	no
BMI	common variants	clumping + thresholding	r2=0.2, p=8.88e-02	0.0724962	no								BMI	Imputed, MAF 0.1% - 1%	clumping + thresholding	r2=0.2, p=6.52e-02	0.00011891	no
BMI	common variants	clumping + thresholding	r2=0.2, p=8.89e-02	0.0724975	no								BMI	Imputed, MAF 0.1% - 1%	clumping + thresholding	r2=0.2, p=6.53e-02	0.000118559	no
BMI	common variants	clumping + thresholding	r2=0.2, p=8.90e-02	0.0725271	no								BMI	Imputed, MAF 0.1% - 1%	clumping + thresholding	r2=0.2, p=6.54e-02	0.000117549	no
BMI	common variants	clumping + thresholding	r2=0.2, p=8.91e-02	0.0725077	no								BMI	Imputed, MAF 0.1% - 1%	clumping + thresholding	r2=0.2, p=6.55e-02	0.000113599	no
BMI	common variants	clumping + thresholding	r2=0.2, p=8.92e-02	0.0724995	no								BMI	Imputed, MAF 0.1% - 1%	clumping + thresholding	r2=0.2, p=6.55e-02	0.000112846	no
BMI	common variants	clumping + thresholding	r2=0.2, p=8.93e-02	0.0725191	no								BMI	Imputed, MAF 0.1% - 1%	clumping + thresholding	r2=0.2, p=6.57e-02	0.000115464	no
BMI	common variants	clumping + thresholding	r2=0.2, p=8.94e-02	0.0725475	no								BMI	Imputed, MAF 0.1% - 1%	clumping + thresholding	r2=0.2, p=6.58e-02	0.00011893	no
BMI	common variants	clumping + thresholding	r2=0.2, p=8.95e-02	0.0725243	no								BMI	Imputed, MAF 0.1% - 1%	clumping + thresholding	r2=0.2, p=6.59e-02	0.000117446	no
BMI	common variants	clumping + thresholding	r2=0.2, p=8.96e-02	0.0725352	no								BMI	Imputed, MAF 0.1% - 1%	clumping + thresholding	r2=0.2, p=6.60e-02	0.000118859	no
BMI	common variants	clumping + thresholding	r2=0.2, p=8.97e-02	0.0725324	no								BMI	Imputed, MAF 0.1% - 1%	clumping + thresholding	r2=0.2, p=6.60e-02	0.000115807	no
BMI	common variants	clumping + thresholding	r2=0.2, p=8.98e-02	0.072538	no								BMI	Imputed, MAF 0.1% - 1%	clumping + thresholding	r2=0.2, p=6.62e-02	0.000115838	no
BMI	common variants	clumping + thresholding	r2=0.2, p=8.99e-02	0.0725444	no								BMI	Imputed, MAF 0.1% - 1%	clumping + thresholding	r2=0.2, p=6.63e-02	0.000120531	no
BMI	common variants	clumping + thresholding	r2=0.2, p=9.00e-02	0.0725593	no								BMI	Imputed, MAF 0.1% - 1%	clumping + thresholding	r2=0.2, p=6.64e-02	0.000119893	no
BMI	common variants	clumping + thresholding	r2=0.2, p=9.01e-02	0.0725346	no								BMI	Imputed, MAF 0.1% - 1%	clumping + thresholding	r2=0.2, p=6.65e-02	0.00011923	no
BMI	common variants	clumping + thresholding	r2=0.2, p=9.02e-02	0.0725249	no								BMI	Imputed, MAF 0.1% - 1%	clumping + thresholding	r2=0.2, p=6.65e-02	0.000123075	no
BMI	common variants	clumping + thresholding	r2=0.2, p=9.03e-02	0.0725	no								BMI	Imputed, MAF 0.1% - 1%	clumping + thresholding	r2=0.2, p=6.67e-02	0.000127321	no
BMI	common variants	clumping + thresholding	r2=0.2, p=9.04e-02	0.0725271	no								BMI	Imputed, MAF 0.1% - 1%	clumping + thresholding	r2=0.2, p=6.68e-02	0.000124726	no
BMI	common variants	clumping + thresholding	r2=0.2, p=9.05e-02	0.0725426	no								BMI	Imputed, MAF 0.1% - 1%	clumping + thresholding	r2=0.2, p=6.69e-02	0.000122806	no
BMI	common variants	clumping + thresholding	r2=0.2, p=9.06e-02	0.0725479	no								BMI	Imputed, MAF 0.1% - 1%	clumping + thresholding	r2=0.2, p=6.70e-02	0.000123984	no
BMI	common variants	clumping + thresholding	r2=0.2, p=9.07e-02	0.0725459	no								BMI	Imputed, MAF 0.1% - 1%	clumping + thresholding	r2=0.2, p=6.70e-02	0.00011804	no
BMI	common variants	clumping + thresholding	r2=0.2, p=9.08e-02	0.0725335	no								BMI	Imputed, MAF 0.1% - 1%	clumping + thresholding	r2=0.2, p=6.72e-02	0.000119038	no
BMI	common variants	clumping + thresholding	r2=0.2, p=9.09e-02	0.0725501	no								BMI	Imputed, MAF 0.1% - 1%	clumping + thresholding	r2=0.2, p=6.73e-02	0.000114315	no
BMI	common variants	clumping + thresholding	r2=0.2, p=9.10e-02	0.0725618	no								BMI	Imputed, MAF 0.1% - 1%	clumping + thresholding	r2=0.2, p=6.74e-02	0.000112587	no
BMI	common variants	clumping + thresholding	r2=0.2, p=9.11e-02	0.0725726	no								BMI	Imputed, MAF 0.1% - 1%	clumping + thresholding	r2=0.2, p=6.75e-02	0.000112054	no
BMI	common variants	clumping + thresholding	r2=0.2, p=9.12e-02	0.0725757	no								BMI	Imputed, MAF 0.1% - 1%	clumping + thresholding	r2=0.2, p=6.76e-02	0.000117487	no
BMI	common variants	clumping + thresholding	r2=0.2, p=9.13e-02	0.0726084	no								BMI	Imputed, MAF 0.1% - 1%	clumping + thresholding	r2=0.2, p=6.77e-02	0.000119412	no
BMI	common variants	clumping + thresholding	r2=0.2, p=9.14e-02	0.0725933	no								BMI	Imputed, MAF 0.1% - 1%	clumping + thresholding	r2=0.2, p=6.78e-02	0.000127184	no
BMI	common variants	clumping + thresholding	r2=0.2, p=9.15e-02	0.0725644	no								BMI	Imputed, MAF 0.1% - 1%	clumping + thresholding	r2=0.2, p=6.79e-02	0.000130022	no
BMI	common variants	clumping + thresholding	r2=0.2, p=9.16e-02	0.072549	no								BMI	Imputed, MAF 0.1% - 1%	clumping + thresholding	r2=0.2, p=6.79e-02	0.000130383	no
BMI	common variants	clumping + thresholding	r2=0.2, p=9.17e-02	0.0725766	no								BMI	Imputed, MAF 0.1% - 1%	clumping + thresholding	r2=0.2, p=6.81e-02	0.000132254	no
BMI	common variants	clumping + thresholding	r2=0.2, p=9.18e-02	0.0725887	no								BMI	Imputed, MAF 0.1% - 1%	clumping + thresholding	r2=0.2, p=6.82e-02	0.000130881	no
BMI	common variants	clumping + thresholding	r2=0.2, p=9.19e-02	0.0725628	no								BMI	Imputed, MAF 0.1% - 1%	clumping + thresholding	r2=0.2, p=6.83e-02	0.000128989	no
BMI	common variants	clumping + thresholding	r2=0.2, p=9.20e-02	0.0725739	no								BMI	Imputed, MAF 0.1% - 1%	clumping + thresholding	r2=0.2, p=6.84e-02	0.000129413	no
BMI	common variants	clumping + thresholding	r2=0.2, p=9.21e-02	0.0725799	no								BMI	Imputed, MAF 0.1% - 1%	clumping + thresholding	r2=0.2, p=6.84e-02	0.000133696	no
BMI	common variants	clumping + thresholding	r2=0.2, p=9.22e-02	0.0725873	no								BMI	Imputed, MAF 0.1% - 1%	clumping + thresholding	r2=0.2, p=6.86e-02	0.000134883	no
BMI	common variants	clumping + thresholding	r2=0.2, p=9.23e-02	0.072567	no								BMI	Imputed, MAF 0.1% - 1%	clumping + thresholding	r2=0.2, p=6.87e-02	0.00013576	no
BMI	common variants	clumping + thresholding	r2=0.2, p=9.24e-02	0.0725525	no								BMI	Imputed, MAF 0.1% - 1%	clumping + thresholding	r2=0.2, p=6.88e-02	0.000132414	no
BMI	common variants	clumping + thresholding	r2=0.2, p=9.25e-02	0.0725468	no								BMI	Imputed, MAF 0.1% - 1%	clumping + thresholding	r2=0.2, p=6.89e-02	0.000134225	no
BMI	common variants	clumping + thresholding	r2=0.2, p=9.26e-02	0.0725546	no								BMI	Imputed, MAF 0.1% - 1%	clumping + thresholding	r2=0.2, p=6.89e-02	0.000135	no
BMI	common variants	clumping + thresholding	r2=0.2, p=9.27e-02	0.0725533	no								BMI	Imputed, MAF 0.1% - 1%	clumping + thresholding	r2=0.2, p=6.91e-02	0.000131837	no
BMI	common variants	clumping + thresholding	r2=0.2, p=9.28e-02	0.0725626	no								BMI	Imputed, MAF 0.1% - 1%	clumping + thresholding	r2=0.2, p=6.92e-02	0.000131405	no
BMI	common variants	clumping + thresholding	r2=0.2, p=9.29e-02	0.0725313	no								BMI	Imputed, MAF 0.1% - 1%	clumping + thresholding	r2=0.2, p=6.93e-02	0.000133271	no
BMI	common variants	clumping + thresholding	r2=0.2, p=9.30e-02	0.0725895	no								BMI	Imputed, MAF 0.1% - 1%	clumping + thresholding	r2=0.2, p=6.94e-02	0.000129942	no
BMI	common variants	clumping + thresholding	r2=0.2, p=9.31e-02	0.0726159	no								BMI	Imputed, MAF 0.1% - 1%	clumping + thresholding	r2=0.2, p=6.94e-02	0.000133049	no
BMI	common variants	clumping + thresholding	r2=0.2, p=9.32e-02	0.072566	no								BMI	Imputed, MAF 0.1% - 1%	clumping + thresholding	r2=0.2, p=6.96e-02	0.000137564	no
BMI	common variants	clumping + thresholding	r2=0.2, p=9.33e-02	0.0725522	no								BMI	Imputed, MAF 0.1% - 1%	clumping + thresholding	r2=0.2, p=6.97e-02	0.000137251	no
BMI	common variants	clumping + thresholding	r2=0.2, p=9.34e-02	0.0725491	no								BMI	Imputed, MAF 0.1% - 1%	clumping + thresholding	r2=0.2, p=6.98e-02	0.000139389	no
BMI	common variants	clumping + thresholding	r2=0.2, p=9.35e-02	0.0725284	no								BMI	Imputed, MAF 0.1% - 1%	clumping + thresholding	r2=0.2, p=6.99e-02	0.000142017	no
BMI	common variants	clumping + thresholding	r2=0.2, p=9.36e-02	0.0725471	no								BMI	Imputed, MAF 0.1% - 1%	clumping + thresholding	r2=0.2, p=6.99e-02	0.000146414	no
BMI	common variants	clumping + thresholding	r2=0.2, p=9.37e-02	0.0725634	no								BMI	Imputed, MAF 0.1% - 1%	clumping + thresholding	r2=0.2, p=7.01e-02	0.000144237	no
BMI	common variants	clumping + thresholding	r2=0.2, p=9.38e-02	0.0725905	no								BMI	Imputed, MAF 0.1% - 1%	clumping + thresholding	r2=0.2, p=7.02e-02	0.000146026	no
BMI	common variants	clumping + thresholding	r2=0.2, p=9.39e-02	0.0725915	no								BMI	Imputed, MAF 0.1% - 1%	clumping + thresholding	r2=0.2, p=7.03e-02	0.000147957	no
BMI	common variants	clumping + thresholding	r2=0.2, p=9.40e-02	0.0726264	no								BMI	Imputed, MAF 0.1% - 1%	clumping + thresholding	r2=0.2, p=7.04e-02	0.000149487	no
BMI	common variants	clumping + thresholding	r2=0.2, p=9.41e-02	0.0726198	no								BMI	Imputed, MAF 0.1% - 1%	clumping + thresholding	r2=0.2, p=7.05e-02	0.000153248	no
BMI	common variants	clumping + thresholding	r2=0.2, p=9.42e-02	0.0726082	no								BMI	Imputed, MAF 0.1% - 1%	clumping + thresholding	r2=0.2, p=7.06e-02	0.000151528	no
BMI	common variants	clumping + thresholding	r2=0.2, p=9.43e-02	0.0726191	no								BMI	Imputed, MAF 0.1% - 1%	clumping + thresholding	r2=0.2, p=7.07e-02	0.00016007	no
BMI	common variants	clumping + thresholding	r2=0.2, p=9.44e-02	0.0726163	no								BMI	Imputed, MAF 0.1% - 1%	clumping + thresholding	r2=0.2, p=7.08e-02	0.00016262	no
BMI	common variants	clumping + thresholding	r2=0.2, p=9.45e-02	0.0726021	no								BMI	Imputed, MAF 0.1% - 1%	clumping + thresholding	r2=0.2, p=7.09e-02	0.000162548	no
BMI	common variants	clumping + thresholding	r2=0.2, p=9.46e-02	0.0726331	no								BMI	Imputed, MAF 0.1% - 1%	clumping + thresholding	r2=0.2, p=7.10e-02	0.000160586	no
BMI	common variants	clumping + thresholding	r2=0.2, p=9.47e-02	0.0726381	no								BMI	Imputed, MAF 0.1% - 1%	clumping + thresholding	r2=0.2, p=7.11e-02	0.000159903	no
BMI	common variants	clumping + thresholding	r2=0.2, p=9.48e-02	0.0726555	no								BMI	Imputed, MAF 0.1% - 1%	clumping + thresholding	r2=0.2, p=7.12e-02	0.000156738	no
BMI	common variants	clumping + thresholding	r2=0.2, p=9.49e-02	0.0726649	no								BMI	Imputed, MAF 0.1% - 1%	clumping + thresholding	r2=0.2, p=7.13e-02	0.000160357	no
BMI	common variants	clumping + thresholding	r2=0.2, p=9.50e-02	0.0726569	no								BMI	Imputed, MAF 0.1% - 1%	clumping + thresholding	r2=0.2, p=7.13e-02	0.000154129	no
BMI	common variants	clumping + thresholding	r2=0.2, p=9.51e-02	0.0726371	no								BMI	Imputed, MAF 0.1% - 1%	clumping + thresholding	r2=0.2, p=7.15e-02	0.000151675	no
BMI	common variants	clumping + thresholding	r2=0.2, p=9.52e-02	0.072674	no								BMI	Imputed, MAF 0.1% - 1%	clumping + thresholding	r2=0.2, p=7.16e-02	0.000153284	no
BMI	common variants	clumping + thresholding	r2=0.2, p=9.53e-02	0.0726782	no								BMI	Imputed, MAF 0.1% - 1%	clumping + thresholding	r2=0.2, p=7.17e-02	0.000154221	no
BMI	common variants	clumping + thresholding	r2=0.2, p=9.54e-02	0.0726983	no								BMI	Imputed, MAF 0.1% - 1%	clumping + thresholding	r2=0.2, p=7.18e-02	0.000153095	no
BMI	common variants	clumping + thresholding	r2=0.2, p=9.55e-02	0.0727094	no								BMI	Imputed, MAF 0.1% - 1%	clumping + thresholding	r2=0.2, p=7.18e-02	0.000151974	no
BMI	common variants	clumping + thresholding	r2=0.2, p=9.56e-02	0.0727349	no								BMI	Imputed, MAF 0.1% - 1%	clumping + thresholding	r2=0.2, p=7.20e-02	0.000149686	no
BMI	common variants	clumping + thresholding	r2=0.2, p=9.57e-02	0.0727457	no								BMI	Imputed, MAF 0.1% - 1%	clumping + thresholding	r2=0.2, p=7.21e-02	0.000149972	no
BMI	common variants	clumping + thresholding	r2=0.2, p=9.58e-02	0.0727669	no								BMI	Imputed, MAF 0.1% - 1%	clumping + thresholding	r2=0.2, p=7.22e-02	0.000155099	no
BMI	common variants	clumping + thresholding	r2=0.2, p=9.59e-02	0.072752	no								BMI	Imputed, MAF 0.1% - 1%	clumping + thresholding	r2=0.2, p=7.23e-02	0.000156159	no
BMI	common variants	clumping + thresholding	r2=0.2, p=9.60e-02	0.0727328	no								BMI	Imputed, MAF 0.1% - 1%	clumping + thresholding	r2=0.2, p=7.23e-02	0.000155475	no
BMI	common variants	clumping + thresholding	r2=0.2, p=9.61e-02	0.0727216	no								BMI	Imputed, MAF 0.1% - 1%	clumping + thresholding	r2=0.2, p=7.25e-02	0.000155941	no
BMI	common variants	clumping + thresholding	r2=0.2, p=9.62e-02	0.0727063	no								BMI	Imputed, MAF 0.1% - 1%	clumping + thresholding	r2=0.2, p=7.26e-02	0.000157052	no
BMI	common variants	clumping + thresholding	r2=0.2, p=9.63e-02	0.0727233	no								BMI	Imputed, MAF 0.1% - 1%	clumping + thresholding	r2=0.2, p=7.27e-02	0.000157392	no
BMI	common variants	clumping + thresholding	r2=0.2, p=9.64e-02	0.0727085	no								BMI	Imputed, MAF 0.1% - 1%	clumping + thresholding	r2=0.2, p=7.28e-02	0.000155269	no
BMI	common variants	clumping + thresholding	r2=0.2, p=9.65e-02	0.0727337	no								BMI	Imputed, MAF 0.1% - 1%	clumping + thresholding	r2=0.2, p=7.28e-02	0.000155911	no
BMI	common variants	clumping + thresholding	r2=0.2, p=9.66e-02	0.0727374	no								BMI	Imputed, MAF 0.1% - 1%	clumping + thresholding	r2=0.2, p=7.30e-02	0.000158899	no
BMI	common variants	clumping + thresholding	r2=0.2, p=9.67e-02	0.0727116	no								BMI	Imputed, MAF 0.1% - 1%	clumping + thresholding	r2=0.2, p=7.31e-02	0.000158749	no
BMI	common variants	clumping + thresholding	r2=0.2, p=9.68e-02	0.0727101	no								BMI	Imputed, MAF 0.1% - 1%	clumping + thresholding	r2=0.2, p=7.32e-02	0.000156058	no
BMI	common variants	clumping + thresholding	r2=0.2, p=9.69e-02	0.0727175	no								BMI	Imputed, MAF 0.1% - 1%	clumping + thresholding	r2=0.2, p=7.33e-02	0.000157103	no
BMI	common variants	clumping + thresholding	r2=0.2, p=9.70e-02	0.0726707	no								BMI	Imputed, MAF 0.1% - 1%	clumping + thresholding	r2=0.2, p=7.33e-02	0.00015965	no
BMI	common variants	clumping + thresholding	r2=0.2, p=9.71e-02	0.0726742	no								BMI	Imputed, MAF 0.1% - 1%	clumping + thresholding	r2=0.2, p=7.35e-02	0.000158531	no
BMI	common variants	clumping + thresholding	r2=0.2, p=9.72e-02	0.0726661	no								BMI	Imputed, MAF 0.1% - 1%	clumping + thresholding	r2=0.2, p=7.36e-02	0.000157263	no
BMI	common variants	clumping + thresholding	r2=0.2, p=9.73e-02	0.0726665	no								BMI	Imputed, MAF 0.1% - 1%	clumping + thresholding	r2=0.2, p=7.37e-02	0.000156265	no
BMI	common variants	clumping + thresholding	r2=0.2, p=9.74e-02	0.0726613	no								BMI	Imputed, MAF 0.1% - 1%	clumping + thresholding	r2=0.2, p=7.38e-02	0.000152274	no
BMI	common variants	clumping + thresholding	r2=0.2, p=9.75e-02	0.0726848	no								BMI	Imputed, MAF 0.1% - 1%	clumping + thresholding	r2=0.2, p=7.39e-02	0.000147667	no
BMI	common variants	clumping + thresholding	r2=0.2, p=9.76e-02	0.0726738	no								BMI	Imputed, MAF 0.1% - 1%	clumping + thresholding	r2=0.2, p=7.40e-02	0.000145691	no
BMI	common variants	clumping + thresholding	r2=0.2, p=9.77e-02	0.0726957	no								BMI	Imputed, MAF 0.1% - 1%	clumping + thresholding	r2=0.2, p=7.41e-02	0.0001441	no
BMI	common variants	clumping + thresholding	r2=0.2, p=9.78e-02	0.0726891	no								BMI	Imputed, MAF 0.1% - 1%	clumping + thresholding	r2=0.2, p=7.42e-02	0.00014427	no
BMI	common variants	clumping + thresholding	r2=0.2, p=9.79e-02	0.0726994	no								BMI	Imputed, MAF 0.1% - 1%	clumping + thresholding	r2=0.2, p=7.43e-02	0.000147611	no
BMI	common variants	clumping + thresholding	r2=0.2, p=9.80e-02	0.0726839	no								BMI	Imputed, MAF 0.1% - 1%	clumping + thresholding	r2=0.2, p=7.44e-02	0.00014829	no
BMI	common variants	clumping + thresholding	r2=0.2, p=9.81e-02	0.0726946	no								BMI	Imputed, MAF 0.1% - 1%	clumping + thresholding	r2=0.2, p=7.45e-02	0.000145942	no
BMI	common variants	clumping + thresholding	r2=0.2, p=9.82e-02	0.0726887	no								BMI	Imputed, MAF 0.1% - 1%	clumping + thresholding	r2=0.2, p=7.46e-02	0.000145358	no
BMI	common variants	clumping + thresholding	r2=0.2, p=9.83e-02	0.0727158	no								BMI	Imputed, MAF 0.1% - 1%	clumping + thresholding	r2=0.2, p=7.47e-02	0.00014995	no
BMI	common variants	clumping + thresholding	r2=0.2, p=9.84e-02	0.0727234	no								BMI	Imputed, MAF 0.1% - 1%	clumping + thresholding	r2=0.2, p=7.47e-02	0.000150455	no
BMI	common variants	clumping + thresholding	r2=0.2, p=9.85e-02	0.0727079	no								BMI	Imputed, MAF 0.1% - 1%	clumping + thresholding	r2=0.2, p=7.49e-02	0.000150988	no
BMI	common variants	clumping + thresholding	r2=0.2, p=9.86e-02	0.0727243	no								BMI	Imputed, MAF 0.1% - 1%	clumping + thresholding	r2=0.2, p=7.50e-02	0.000147691	no
BMI	common variants	clumping + thresholding	r2=0.2, p=9.87e-02	0.0727126	no								BMI	Imputed, MAF 0.1% - 1%	clumping + thresholding	r2=0.2, p=7.51e-02	0.000143598	no
BMI	common variants	clumping + thresholding	r2=0.2, p=9.88e-02	0.0727307	no								BMI	Imputed, MAF 0.1% - 1%	clumping + thresholding	r2=0.2, p=7.52e-02	0.000145108	no
BMI	common variants	clumping + thresholding	r2=0.2, p=9.89e-02	0.0727077	no								BMI	Imputed, MAF 0.1% - 1%	clumping + thresholding	r2=0.2, p=7.52e-02	0.000142928	no
BMI	common variants	clumping + thresholding	r2=0.2, p=9.90e-02	0.0727164	no								BMI	Imputed, MAF 0.1% - 1%	clumping + thresholding	r2=0.2, p=7.54e-02	0.000136302	no
BMI	common variants	clumping + thresholding	r2=0.2, p=9.91e-02	0.0726994	no								BMI	Imputed, MAF 0.1% - 1%	clumping + thresholding	r2=0.2, p=7.55e-02	0.000134492	no
BMI	common variants	clumping + thresholding	r2=0.2, p=9.92e-02	0.0726857	no								BMI	Imputed, MAF 0.1% - 1%	clumping + thresholding	r2=0.2, p=7.56e-02	0.000140806	no
BMI	common variants	clumping + thresholding	r2=0.2, p=9.93e-02	0.0726638	no								BMI	Imputed, MAF 0.1% - 1%	clumping + thresholding	r2=0.2, p=7.57e-02	0.000139256	no
BMI	common variants	clumping + thresholding	r2=0.2, p=9.94e-02	0.072682	no								BMI	Imputed, MAF 0.1% - 1%	clumping + thresholding	r2=0.2, p=7.57e-02	0.000140273	no
BMI	common variants	clumping + thresholding	r2=0.2, p=9.95e-02	0.0726733	no								BMI	Imputed, MAF 0.1% - 1%	clumping + thresholding	r2=0.2, p=7.59e-02	0.000140753	no
BMI	common variants	clumping + thresholding	r2=0.2, p=9.96e-02	0.0726682	no								BMI	Imputed, MAF 0.1% - 1%	clumping + thresholding	r2=0.2, p=7.60e-02	0.000138104	no
BMI	common variants	clumping + thresholding	r2=0.2, p=9.97e-02	0.0726701	no								BMI	Imputed, MAF 0.1% - 1%	clumping + thresholding	r2=0.2, p=7.61e-02	0.000140904	no
BMI	common variants	clumping + thresholding	r2=0.2, p=9.98e-02	0.0726482	no								BMI	Imputed, MAF 0.1% - 1%	clumping + thresholding	r2=0.2, p=7.62e-02	0.000141844	no
BMI	common variants	clumping + thresholding	r2=0.2, p=9.99e-02	0.0726541	no								BMI	Imputed, MAF 0.1% - 1%	clumping + thresholding	r2=0.2, p=7.62e-02	0.000138918	no
BMI	common variants	clumping + thresholding	r2=0.2, p=0.1000	0.0726477	no								BMI	Imputed, MAF 0.1% - 1%	clumping + thresholding	r2=0.2, p=7.64e-02	0.00014657	no
BMI	common variants	clumping + thresholding	r2=0.2, p=0.1002	0.0726399	no								BMI	Imputed, MAF 0.1% - 1%	clumping + thresholding	r2=0.2, p=7.65e-02	0.000148795	no
BMI	common variants	clumping + thresholding	r2=0.2, p=0.1004	0.0726113	no								BMI	Imputed, MAF 0.1% - 1%	clumping + thresholding	r2=0.2, p=7.66e-02	0.000147198	no
BMI	common variants	clumping + thresholding	r2=0.2, p=0.1006	0.0726791	no								BMI	Imputed, MAF 0.1% - 1%	clumping + thresholding	r2=0.2, p=7.67e-02	0.000147879	no
BMI	common variants	clumping + thresholding	r2=0.2, p=0.1008	0.0726786	no								BMI	Imputed, MAF 0.1% - 1%	clumping + thresholding	r2=0.2, p=7.68e-02	0.000142892	no
BMI	common variants	clumping + thresholding	r2=0.2, p=0.1010	0.0726655	no								BMI	Imputed, MAF 0.1% - 1%	clumping + thresholding	r2=0.2, p=7.69e-02	0.000145644	no
BMI	common variants	clumping + thresholding	r2=0.2, p=0.1012	0.0726612	no								BMI	Imputed, MAF 0.1% - 1%	clumping + thresholding	r2=0.2, p=7.70e-02	0.000143816	no
BMI	common variants	clumping + thresholding	r2=0.2, p=0.1014	0.0727075	no								BMI	Imputed, MAF 0.1% - 1%	clumping + thresholding	r2=0.2, p=7.71e-02	0.00014275	no
BMI	common variants	clumping + thresholding	r2=0.2, p=0.1016	0.0727391	no								BMI	Imputed, MAF 0.1% - 1%	clumping + thresholding	r2=0.2, p=7.72e-02	0.000139567	no
BMI	common variants	clumping + thresholding	r2=0.2, p=0.1018	0.072727	no								BMI	Imputed, MAF 0.1% - 1%	clumping + thresholding	r2=0.2, p=7.73e-02	0.000144803	no
BMI	common variants	clumping + thresholding	r2=0.2, p=0.1020	0.0727091	no								BMI	Imputed, MAF 0.1% - 1%	clumping + thresholding	r2=0.2, p=7.74e-02	0.000138757	no
BMI	common variants	clumping + thresholding	r2=0.2, p=0.1022	0.0727434	no								BMI	Imputed, MAF 0.1% - 1%	clumping + thresholding	r2=0.2, p=7.75e-02	0.000139004	no
BMI	common variants	clumping + thresholding	r2=0.2, p=0.1024	0.0727158	no								BMI	Imputed, MAF 0.1% - 1%	clumping + thresholding	r2=0.2, p=7.76e-02	0.000143359	no
BMI	common variants	clumping + thresholding	r2=0.2, p=0.1026	0.0726822	no								BMI	Imputed, MAF 0.1% - 1%	clumping + thresholding	r2=0.2, p=7.76e-02	0.000142141	no
BMI	common variants	clumping + thresholding	r2=0.2, p=0.1028	0.0726788	no								BMI	Imputed, MAF 0.1% - 1%	clumping + thresholding	r2=0.2, p=7.78e-02	0.000140284	no
BMI	common variants	clumping + thresholding	r2=0.2, p=0.1030	0.0726925	no								BMI	Imputed, MAF 0.1% - 1%	clumping + thresholding	r2=0.2, p=7.79e-02	0.000146481	no
BMI	common variants	clumping + thresholding	r2=0.2, p=0.1032	0.072692	no								BMI	Imputed, MAF 0.1% - 1%	clumping + thresholding	r2=0.2, p=7.80e-02	0.000144326	no
BMI	common variants	clumping + thresholding	r2=0.2, p=0.1034	0.0726951	no								BMI	Imputed, MAF 0.1% - 1%	clumping + thresholding	r2=0.2, p=7.81e-02	0.000143071	no
BMI	common variants	clumping + thresholding	r2=0.2, p=0.1036	0.0726961	no								BMI	Imputed, MAF 0.1% - 1%	clumping + thresholding	r2=0.2, p=7.81e-02	0.000145316	no
BMI	common variants	clumping + thresholding	r2=0.2, p=0.1038	0.0726436	no								BMI	Imputed, MAF 0.1% - 1%	clumping + thresholding	r2=0.2, p=7.83e-02	0.000144771	no
BMI	common variants	clumping + thresholding	r2=0.2, p=0.1040	0.072649	no								BMI	Imputed, MAF 0.1% - 1%	clumping + thresholding	r2=0.2, p=7.84e-02	0.000146859	no
BMI	common variants	clumping + thresholding	r2=0.2, p=0.1042	0.0726529	no								BMI	Imputed, MAF 0.1% - 1%	clumping + thresholding	r2=0.2, p=7.85e-02	0.000150219	no
BMI	common variants	clumping + thresholding	r2=0.2, p=0.1044	0.0726291	no								BMI	Imputed, MAF 0.1% - 1%	clumping + thresholding	r2=0.2, p=7.86e-02	0.000150642	no
BMI	common variants	clumping + thresholding	r2=0.2, p=0.1046	0.0726284	no								BMI	Imputed, MAF 0.1% - 1%	clumping + thresholding	r2=0.2, p=7.86e-02	0.000147909	no
BMI	common variants	clumping + thresholding	r2=0.2, p=0.1048	0.072608	no								BMI	Imputed, MAF 0.1% - 1%	clumping + thresholding	r2=0.2, p=7.88e-02	0.000146853	no
BMI	common variants	clumping + thresholding	r2=0.2, p=0.1050	0.0725272	no								BMI	Imputed, MAF 0.1% - 1%	clumping + thresholding	r2=0.2, p=7.89e-02	0.000149065	no
BMI	common variants	clumping + thresholding	r2=0.2, p=0.1052	0.0725653	no								BMI	Imputed, MAF 0.1% - 1%	clumping + thresholding	r2=0.2, p=7.90e-02	0.000152867	no
BMI	common variants	clumping + thresholding	r2=0.2, p=0.1054	0.0726119	no								BMI	Imputed, MAF 0.1% - 1%	clumping + thresholding	r2=0.2, p=7.91e-02	0.000158518	no
BMI	common variants	clumping + thresholding	r2=0.2, p=0.1056	0.0726026	no								BMI	Imputed, MAF 0.1% - 1%	clumping + thresholding	r2=0.2, p=7.91e-02	0.000158253	no
BMI	common variants	clumping + thresholding	r2=0.2, p=0.1058	0.0725917	no								BMI	Imputed, MAF 0.1% - 1%	clumping + thresholding	r2=0.2, p=7.93e-02	0.00016135	no
BMI	common variants	clumping + thresholding	r2=0.2, p=0.1060	0.072576	no								BMI	Imputed, MAF 0.1% - 1%	clumping + thresholding	r2=0.2, p=7.94e-02	0.000161591	no
BMI	common variants	clumping + thresholding	r2=0.2, p=0.1062	0.0726056	no								BMI	Imputed, MAF 0.1% - 1%	clumping + thresholding	r2=0.2, p=7.95e-02	0.000162406	no
BMI	common variants	clumping + thresholding	r2=0.2, p=0.1064	0.0726161	no								BMI	Imputed, MAF 0.1% - 1%	clumping + thresholding	r2=0.2, p=7.96e-02	0.000160835	no
BMI	common variants	clumping + thresholding	r2=0.2, p=0.1066	0.072663	no								BMI	Imputed, MAF 0.1% - 1%	clumping + thresholding	r2=0.2, p=7.97e-02	0.000159094	no
BMI	common variants	clumping + thresholding	r2=0.2, p=0.1068	0.0726554	no								BMI	Imputed, MAF 0.1% - 1%	clumping + thresholding	r2=0.2, p=7.98e-02	0.000158812	no
BMI	common variants	clumping + thresholding	r2=0.2, p=0.1070	0.0726662	no								BMI	Imputed, MAF 0.1% - 1%	clumping + thresholding	r2=0.2, p=7.99e-02	0.000157956	no
BMI	common variants	clumping + thresholding	r2=0.2, p=0.1072	0.0726531	no								BMI	Imputed, MAF 0.1% - 1%	clumping + thresholding	r2=0.2, p=8.00e-02	0.000159634	no
BMI	common variants	clumping + thresholding	r2=0.2, p=0.1074	0.0726809	no								BMI	Imputed, MAF 0.1% - 1%	clumping + thresholding	r2=0.2, p=8.01e-02	0.000156624	no
BMI	common variants	clumping + thresholding	r2=0.2, p=0.1076	0.072692	no								BMI	Imputed, MAF 0.1% - 1%	clumping + thresholding	r2=0.2, p=8.02e-02	0.000153886	no
BMI	common variants	clumping + thresholding	r2=0.2, p=0.1078	0.0726644	no								BMI	Imputed, MAF 0.1% - 1%	clumping + thresholding	r2=0.2, p=8.03e-02	0.000152479	no
BMI	common variants	clumping + thresholding	r2=0.2, p=0.1080	0.0726433	no								BMI	Imputed, MAF 0.1% - 1%	clumping + thresholding	r2=0.2, p=8.04e-02	0.000151945	no
BMI	common variants	clumping + thresholding	r2=0.2, p=0.1082	0.0726793	no								BMI	Imputed, MAF 0.1% - 1%	clumping + thresholding	r2=0.2, p=8.05e-02	0.000151894	no
BMI	common variants	clumping + thresholding	r2=0.2, p=0.1084	0.0727122	no								BMI	Imputed, MAF 0.1% - 1%	clumping + thresholding	r2=0.2, p=8.06e-02	0.000149344	no
BMI	common variants	clumping + thresholding	r2=0.2, p=0.1086	0.0727035	no								BMI	Imputed, MAF 0.1% - 1%	clumping + thresholding	r2=0.2, p=8.07e-02	0.000147233	no
BMI	common variants	clumping + thresholding	r2=0.2, p=0.1088	0.0727362	no								BMI	Imputed, MAF 0.1% - 1%	clumping + thresholding	r2=0.2, p=8.08e-02	0.000134611	no
BMI	common variants	clumping + thresholding	r2=0.2, p=0.1090	0.0727173	no								BMI	Imputed, MAF 0.1% - 1%	clumping + thresholding	r2=0.2, p=8.09e-02	0.000135513	no
BMI	common variants	clumping + thresholding	r2=0.2, p=0.1092	0.0727021	no								BMI	Imputed, MAF 0.1% - 1%	clumping + thresholding	r2=0.2, p=8.10e-02	0.000141389	no
BMI	common variants	clumping + thresholding	r2=0.2, p=0.1094	0.0727147	no								BMI	Imputed, MAF 0.1% - 1%	clumping + thresholding	r2=0.2, p=8.10e-02	0.000142757	no
BMI	common variants	clumping + thresholding	r2=0.2, p=0.1096	0.0726943	no								BMI	Imputed, MAF 0.1% - 1%	clumping + thresholding	r2=0.2, p=8.12e-02	0.000142812	no
BMI	common variants	clumping + thresholding	r2=0.2, p=0.1098	0.0726632	no								BMI	Imputed, MAF 0.1% - 1%	clumping + thresholding	r2=0.2, p=8.13e-02	0.000140106	no
BMI	common variants	clumping + thresholding	r2=0.2, p=0.1100	0.0726581	no								BMI	Imputed, MAF 0.1% - 1%	clumping + thresholding	r2=0.2, p=8.14e-02	0.000139549	no
BMI	common variants	clumping + thresholding	r2=0.2, p=0.1102	0.072679	no								BMI	Imputed, MAF 0.1% - 1%	clumping + thresholding	r2=0.2, p=8.15e-02	0.000140819	no
BMI	common variants	clumping + thresholding	r2=0.2, p=0.1104	0.0727044	no								BMI	Imputed, MAF 0.1% - 1%	clumping + thresholding	r2=0.2, p=8.15e-02	0.000145217	no
BMI	common variants	clumping + thresholding	r2=0.2, p=0.1106	0.0727114	no								BMI	Imputed, MAF 0.1% - 1%	clumping + thresholding	r2=0.2, p=8.17e-02	0.000143554	no
BMI	common variants	clumping + thresholding	r2=0.2, p=0.1108	0.0726833	no								BMI	Imputed, MAF 0.1% - 1%	clumping + thresholding	r2=0.2, p=8.18e-02	0.000140448	no
BMI	common variants	clumping + thresholding	r2=0.2, p=0.1110	0.072691	no								BMI	Imputed, MAF 0.1% - 1%	clumping + thresholding	r2=0.2, p=8.19e-02	0.000142371	no
BMI	common variants	clumping + thresholding	r2=0.2, p=0.1112	0.0726755	no								BMI	Imputed, MAF 0.1% - 1%	clumping + thresholding	r2=0.2, p=8.20e-02	0.000144884	no
BMI	common variants	clumping + thresholding	r2=0.2, p=0.1114	0.0726897	no								BMI	Imputed, MAF 0.1% - 1%	clumping + thresholding	r2=0.2, p=8.20e-02	0.000143532	no
BMI	common variants	clumping + thresholding	r2=0.2, p=0.1116	0.07268	no								BMI	Imputed, MAF 0.1% - 1%	clumping + thresholding	r2=0.2, p=8.22e-02	0.000144028	no
BMI	common variants	clumping + thresholding	r2=0.2, p=0.1118	0.0726234	no								BMI	Imputed, MAF 0.1% - 1%	clumping + thresholding	r2=0.2, p=8.23e-02	0.000142836	no
BMI	common variants	clumping + thresholding	r2=0.2, p=0.1120	0.0726172	no								BMI	Imputed, MAF 0.1% - 1%	clumping + thresholding	r2=0.2, p=8.24e-02	0.000142775	no
BMI	common variants	clumping + thresholding	r2=0.2, p=0.1122	0.0726405	no								BMI	Imputed, MAF 0.1% - 1%	clumping + thresholding	r2=0.2, p=8.25e-02	0.000145575	no
BMI	common variants	clumping + thresholding	r2=0.2, p=0.1124	0.0726818	no								BMI	Imputed, MAF 0.1% - 1%	clumping + thresholding	r2=0.2, p=8.25e-02	0.000147164	no
BMI	common variants	clumping + thresholding	r2=0.2, p=0.1126	0.0726438	no								BMI	Imputed, MAF 0.1% - 1%	clumping + thresholding	r2=0.2, p=8.27e-02	0.000149678	no
BMI	common variants	clumping + thresholding	r2=0.2, p=0.1128	0.0726481	no								BMI	Imputed, MAF 0.1% - 1%	clumping + thresholding	r2=0.2, p=8.28e-02	0.000145719	no
BMI	common variants	clumping + thresholding	r2=0.2, p=0.1130	0.0726399	no								BMI	Imputed, MAF 0.1% - 1%	clumping + thresholding	r2=0.2, p=8.29e-02	0.00014041	no
BMI	common variants	clumping + thresholding	r2=0.2, p=0.1132	0.0726281	no								BMI	Imputed, MAF 0.1% - 1%	clumping + thresholding	r2=0.2, p=8.30e-02	0.000143782	no
BMI	common variants	clumping + thresholding	r2=0.2, p=0.1134	0.0726385	no								BMI	Imputed, MAF 0.1% - 1%	clumping + thresholding	r2=0.2, p=8.31e-02	0.000142635	no
BMI	common variants	clumping + thresholding	r2=0.2, p=0.1136	0.0726565	no								BMI	Imputed, MAF 0.1% - 1%	clumping + thresholding	r2=0.2, p=8.32e-02	0.000142849	no
BMI	common variants	clumping + thresholding	r2=0.2, p=0.1138	0.0726776	no								BMI	Imputed, MAF 0.1% - 1%	clumping + thresholding	r2=0.2, p=8.33e-02	0.000141261	no
BMI	common variants	clumping + thresholding	r2=0.2, p=0.1140	0.0726531	no								BMI	Imputed, MAF 0.1% - 1%	clumping + thresholding	r2=0.2, p=8.34e-02	0.000137546	no
BMI	common variants	clumping + thresholding	r2=0.2, p=0.1142	0.0726232	no								BMI	Imputed, MAF 0.1% - 1%	clumping + thresholding	r2=0.2, p=8.35e-02	0.000137744	no
BMI	common variants	clumping + thresholding	r2=0.2, p=0.1144	0.0726084	no								BMI	Imputed, MAF 0.1% - 1%	clumping + thresholding	r2=0.2, p=8.36e-02	0.000136235	no
BMI	common variants	clumping + thresholding	r2=0.2, p=0.1146	0.0726817	no								BMI	Imputed, MAF 0.1% - 1%	clumping + thresholding	r2=0.2, p=8.37e-02	0.000137721	no
BMI	common variants	clumping + thresholding	r2=0.2, p=0.1148	0.0726242	no								BMI	Imputed, MAF 0.1% - 1%	clumping + thresholding	r2=0.2, p=8.38e-02	0.000138199	no
BMI	common variants	clumping + thresholding	r2=0.2, p=0.1150	0.0726022	no								BMI	Imputed, MAF 0.1% - 1%	clumping + thresholding	r2=0.2, p=8.39e-02	0.000133578	no
BMI	common variants	clumping + thresholding	r2=0.2, p=0.1152	0.0726353	no								BMI	Imputed, MAF 0.1% - 1%	clumping + thresholding	r2=0.2, p=8.40e-02	0.000130266	no
BMI	common variants	clumping + thresholding	r2=0.2, p=0.1154	0.0726396	no								BMI	Imputed, MAF 0.1% - 1%	clumping + thresholding	r2=0.2, p=8.41e-02	0.000131155	no
BMI	common variants	clumping + thresholding	r2=0.2, p=0.1156	0.0726486	no								BMI	Imputed, MAF 0.1% - 1%	clumping + thresholding	r2=0.2, p=8.42e-02	0.000129554	no
BMI	common variants	clumping + thresholding	r2=0.2, p=0.1158	0.0726592	no								BMI	Imputed, MAF 0.1% - 1%	clumping + thresholding	r2=0.2, p=8.43e-02	0.000125746	no
BMI	common variants	clumping + thresholding	r2=0.2, p=0.1160	0.0726489	no								BMI	Imputed, MAF 0.1% - 1%	clumping + thresholding	r2=0.2, p=8.44e-02	0.000126931	no
BMI	common variants	clumping + thresholding	r2=0.2, p=0.1162	0.0726684	no								BMI	Imputed, MAF 0.1% - 1%	clumping + thresholding	r2=0.2, p=8.44e-02	0.000130301	no
BMI	common variants	clumping + thresholding	r2=0.2, p=0.1164	0.0726962	no								BMI	Imputed, MAF 0.1% - 1%	clumping + thresholding	r2=0.2, p=8.46e-02	0.000131006	no
BMI	common variants	clumping + thresholding	r2=0.2, p=0.1166	0.0726661	no								BMI	Imputed, MAF 0.1% - 1%	clumping + thresholding	r2=0.2, p=8.47e-02	0.000128763	no
BMI	common variants	clumping + thresholding	r2=0.2, p=0.1168	0.0726962	no								BMI	Imputed, MAF 0.1% - 1%	clumping + thresholding	r2=0.2, p=8.48e-02	0.000133804	no
BMI	common variants	clumping + thresholding	r2=0.2, p=0.1170	0.0726883	no								BMI	Imputed, MAF 0.1% - 1%	clumping + thresholding	r2=0.2, p=8.49e-02	0.000136528	no
BMI	common variants	clumping + thresholding	r2=0.2, p=0.1172	0.072729	no								BMI	Imputed, MAF 0.1% - 1%	clumping + thresholding	r2=0.2, p=8.49e-02	0.000136311	no
BMI	common variants	clumping + thresholding	r2=0.2, p=0.1174	0.0727378	no								BMI	Imputed, MAF 0.1% - 1%	clumping + thresholding	r2=0.2, p=8.51e-02	0.000140293	no
BMI	common variants	clumping + thresholding	r2=0.2, p=0.1176	0.0727517	no								BMI	Imputed, MAF 0.1% - 1%	clumping + thresholding	r2=0.2, p=8.52e-02	0.00014538	no
BMI	common variants	clumping + thresholding	r2=0.2, p=0.1178	0.0727419	no								BMI	Imputed, MAF 0.1% - 1%	clumping + thresholding	r2=0.2, p=8.53e-02	0.000146371	no
BMI	common variants	clumping + thresholding	r2=0.2, p=0.1180	0.0727335	no								BMI	Imputed, MAF 0.1% - 1%	clumping + thresholding	r2=0.2, p=8.54e-02	0.000146716	no
BMI	common variants	clumping + thresholding	r2=0.2, p=0.1182	0.0727123	no								BMI	Imputed, MAF 0.1% - 1%	clumping + thresholding	r2=0.2, p=8.54e-02	0.000146841	no
BMI	common variants	clumping + thresholding	r2=0.2, p=0.1184	0.0727278	no								BMI	Imputed, MAF 0.1% - 1%	clumping + thresholding	r2=0.2, p=8.56e-02	0.000142698	no
BMI	common variants	clumping + thresholding	r2=0.2, p=0.1186	0.0727458	no								BMI	Imputed, MAF 0.1% - 1%	clumping + thresholding	r2=0.2, p=8.57e-02	0.000140429	no
BMI	common variants	clumping + thresholding	r2=0.2, p=0.1188	0.0727723	no								BMI	Imputed, MAF 0.1% - 1%	clumping + thresholding	r2=0.2, p=8.58e-02	0.00014199	no
BMI	common variants	clumping + thresholding	r2=0.2, p=0.1190	0.0727794	no								BMI	Imputed, MAF 0.1% - 1%	clumping + thresholding	r2=0.2, p=8.59e-02	0.000139958	no
BMI	common variants	clumping + thresholding	r2=0.2, p=0.1192	0.0727656	no								BMI	Imputed, MAF 0.1% - 1%	clumping + thresholding	r2=0.2, p=8.60e-02	0.000139612	no
BMI	common variants	clumping + thresholding	r2=0.2, p=0.1194	0.0727891	no								BMI	Imputed, MAF 0.1% - 1%	clumping + thresholding	r2=0.2, p=8.61e-02	0.000141111	no
BMI	common variants	clumping + thresholding	r2=0.2, p=0.1196	0.0727305	no								BMI	Imputed, MAF 0.1% - 1%	clumping + thresholding	r2=0.2, p=8.62e-02	0.0001362	no
BMI	common variants	clumping + thresholding	r2=0.2, p=0.1198	0.0727216	no								BMI	Imputed, MAF 0.1% - 1%	clumping + thresholding	r2=0.2, p=8.63e-02	0.00013318	no
BMI	common variants	clumping + thresholding	r2=0.2, p=0.1200	0.0727367	no								BMI	Imputed, MAF 0.1% - 1%	clumping + thresholding	r2=0.2, p=8.64e-02	0.000131382	no
BMI	common variants	clumping + thresholding	r2=0.2, p=0.1202	0.0727597	no								BMI	Imputed, MAF 0.1% - 1%	clumping + thresholding	r2=0.2, p=8.65e-02	0.000128619	no
BMI	common variants	clumping + thresholding	r2=0.2, p=0.1204	0.0727504	no								BMI	Imputed, MAF 0.1% - 1%	clumping + thresholding	r2=0.2, p=8.66e-02	0.000135326	no
BMI	common variants	clumping + thresholding	r2=0.2, p=0.1206	0.072769	no								BMI	Imputed, MAF 0.1% - 1%	clumping + thresholding	r2=0.2, p=8.67e-02	0.000131135	no
BMI	common variants	clumping + thresholding	r2=0.2, p=0.1208	0.0727778	no								BMI	Imputed, MAF 0.1% - 1%	clumping + thresholding	r2=0.2, p=8.68e-02	0.000129417	no
BMI	common variants	clumping + thresholding	r2=0.2, p=0.1210	0.0727601	no								BMI	Imputed, MAF 0.1% - 1%	clumping + thresholding	r2=0.2, p=8.69e-02	0.000130474	no
BMI	common variants	clumping + thresholding	r2=0.2, p=0.1212	0.072724	no								BMI	Imputed, MAF 0.1% - 1%	clumping + thresholding	r2=0.2, p=8.70e-02	0.000129469	no
BMI	common variants	clumping + thresholding	r2=0.2, p=0.1214	0.0726948	no								BMI	Imputed, MAF 0.1% - 1%	clumping + thresholding	r2=0.2, p=8.71e-02	0.000128105	no
BMI	common variants	clumping + thresholding	r2=0.2, p=0.1216	0.0726916	no								BMI	Imputed, MAF 0.1% - 1%	clumping + thresholding	r2=0.2, p=8.72e-02	0.000127846	no
BMI	common variants	clumping + thresholding	r2=0.2, p=0.1218	0.0727378	no								BMI	Imputed, MAF 0.1% - 1%	clumping + thresholding	r2=0.2, p=8.73e-02	0.000125834	no
BMI	common variants	clumping + thresholding	r2=0.2, p=0.1220	0.0726847	no								BMI	Imputed, MAF 0.1% - 1%	clumping + thresholding	r2=0.2, p=8.74e-02	0.000128293	no
BMI	common variants	clumping + thresholding	r2=0.2, p=0.1222	0.0727322	no								BMI	Imputed, MAF 0.1% - 1%	clumping + thresholding	r2=0.2, p=8.75e-02	0.00012507	no
BMI	common variants	clumping + thresholding	r2=0.2, p=0.1224	0.0727358	no								BMI	Imputed, MAF 0.1% - 1%	clumping + thresholding	r2=0.2, p=8.76e-02	0.000124086	no
BMI	common variants	clumping + thresholding	r2=0.2, p=0.1226	0.0727418	no								BMI	Imputed, MAF 0.1% - 1%	clumping + thresholding	r2=0.2, p=8.77e-02	0.00012284	no
BMI	common variants	clumping + thresholding	r2=0.2, p=0.1228	0.0727409	no								BMI	Imputed, MAF 0.1% - 1%	clumping + thresholding	r2=0.2, p=8.78e-02	0.000120609	no
BMI	common variants	clumping + thresholding	r2=0.2, p=0.1230	0.072719	no								BMI	Imputed, MAF 0.1% - 1%	clumping + thresholding	r2=0.2, p=8.78e-02	0.000118398	no
BMI	common variants	clumping + thresholding	r2=0.2, p=0.1232	0.0727271	no								BMI	Imputed, MAF 0.1% - 1%	clumping + thresholding	r2=0.2, p=8.80e-02	0.000118546	no
BMI	common variants	clumping + thresholding	r2=0.2, p=0.1234	0.0727266	no								BMI	Imputed, MAF 0.1% - 1%	clumping + thresholding	r2=0.2, p=8.81e-02	0.000119164	no
BMI	common variants	clumping + thresholding	r2=0.2, p=0.1236	0.0727418	no								BMI	Imputed, MAF 0.1% - 1%	clumping + thresholding	r2=0.2, p=8.82e-02	0.000121855	no
BMI	common variants	clumping + thresholding	r2=0.2, p=0.1238	0.0727702	no								BMI	Imputed, MAF 0.1% - 1%	clumping + thresholding	r2=0.2, p=8.83e-02	0.000124245	no
BMI	common variants	clumping + thresholding	r2=0.2, p=0.1240	0.0727576	no								BMI	Imputed, MAF 0.1% - 1%	clumping + thresholding	r2=0.2, p=8.83e-02	0.00012579	no
BMI	common variants	clumping + thresholding	r2=0.2, p=0.1242	0.0727599	no								BMI	Imputed, MAF 0.1% - 1%	clumping + thresholding	r2=0.2, p=8.85e-02	0.000125389	no
BMI	common variants	clumping + thresholding	r2=0.2, p=0.1244	0.0727161	no								BMI	Imputed, MAF 0.1% - 1%	clumping + thresholding	r2=0.2, p=8.86e-02	0.000127782	no
BMI	common variants	clumping + thresholding	r2=0.2, p=0.1246	0.0727142	no								BMI	Imputed, MAF 0.1% - 1%	clumping + thresholding	r2=0.2, p=8.87e-02	0.000129425	no
BMI	common variants	clumping + thresholding	r2=0.2, p=0.1248	0.0727586	no								BMI	Imputed, MAF 0.1% - 1%	clumping + thresholding	r2=0.2, p=8.88e-02	0.000131595	no
BMI	common variants	clumping + thresholding	r2=0.2, p=0.1250	0.0727779	no								BMI	Imputed, MAF 0.1% - 1%	clumping + thresholding	r2=0.2, p=8.88e-02	0.000127728	no
BMI	common variants	clumping + thresholding	r2=0.2, p=0.1252	0.0727656	no								BMI	Imputed, MAF 0.1% - 1%	clumping + thresholding	r2=0.2, p=8.90e-02	0.000127838	no
BMI	common variants	clumping + thresholding	r2=0.2, p=0.1254	0.0727893	no								BMI	Imputed, MAF 0.1% - 1%	clumping + thresholding	r2=0.2, p=8.91e-02	0.000121614	no
BMI	common variants	clumping + thresholding	r2=0.2, p=0.1256	0.0727491	no								BMI	Imputed, MAF 0.1% - 1%	clumping + thresholding	r2=0.2, p=8.92e-02	0.000132201	no
BMI	common variants	clumping + thresholding	r2=0.2, p=0.1258	0.0727605	no								BMI	Imputed, MAF 0.1% - 1%	clumping + thresholding	r2=0.2, p=8.93e-02	0.000133636	no
BMI	common variants	clumping + thresholding	r2=0.2, p=0.1260	0.0727558	no								BMI	Imputed, MAF 0.1% - 1%	clumping + thresholding	r2=0.2, p=8.94e-02	0.000131079	no
BMI	common variants	clumping + thresholding	r2=0.2, p=0.1262	0.0727467	no								BMI	Imputed, MAF 0.1% - 1%	clumping + thresholding	r2=0.2, p=8.95e-02	0.000130454	no
BMI	common variants	clumping + thresholding	r2=0.2, p=0.1264	0.0727544	no								BMI	Imputed, MAF 0.1% - 1%	clumping + thresholding	r2=0.2, p=8.96e-02	0.000129371	no
BMI	common variants	clumping + thresholding	r2=0.2, p=0.1266	0.0727574	no								BMI	Imputed, MAF 0.1% - 1%	clumping + thresholding	r2=0.2, p=8.97e-02	0.000128093	no
BMI	common variants	clumping + thresholding	r2=0.2, p=0.1268	0.0727655	no								BMI	Imputed, MAF 0.1% - 1%	clumping + thresholding	r2=0.2, p=8.98e-02	0.000131927	no
BMI	common variants	clumping + thresholding	r2=0.2, p=0.1270	0.0727182	no								BMI	Imputed, MAF 0.1% - 1%	clumping + thresholding	r2=0.2, p=8.99e-02	0.000133825	no
BMI	common variants	clumping + thresholding	r2=0.2, p=0.1272	0.0727389	no								BMI	Imputed, MAF 0.1% - 1%	clumping + thresholding	r2=0.2, p=9.00e-02	0.000131753	no
BMI	common variants	clumping + thresholding	r2=0.2, p=0.1274	0.0727562	no								BMI	Imputed, MAF 0.1% - 1%	clumping + thresholding	r2=0.2, p=9.01e-02	0.000131379	no
BMI	common variants	clumping + thresholding	r2=0.2, p=0.1276	0.0727345	no								BMI	Imputed, MAF 0.1% - 1%	clumping + thresholding	r2=0.2, p=9.02e-02	0.000133934	no
BMI	common variants	clumping + thresholding	r2=0.2, p=0.1278	0.0727409	no								BMI	Imputed, MAF 0.1% - 1%	clumping + thresholding	r2=0.2, p=9.03e-02	0.000135371	no
BMI	common variants	clumping + thresholding	r2=0.2, p=0.1280	0.072762	no								BMI	Imputed, MAF 0.1% - 1%	clumping + thresholding	r2=0.2, p=9.04e-02	0.000128529	no
BMI	common variants	clumping + thresholding	r2=0.2, p=0.1282	0.0727974	no								BMI	Imputed, MAF 0.1% - 1%	clumping + thresholding	r2=0.2, p=9.05e-02	0.000130542	no
BMI	common variants	clumping + thresholding	r2=0.2, p=0.1284	0.0728138	no								BMI	Imputed, MAF 0.1% - 1%	clumping + thresholding	r2=0.2, p=9.06e-02	0.000129831	no
BMI	common variants	clumping + thresholding	r2=0.2, p=0.1286	0.072855	no								BMI	Imputed, MAF 0.1% - 1%	clumping + thresholding	r2=0.2, p=9.07e-02	0.000131811	no
BMI	common variants	clumping + thresholding	r2=0.2, p=0.1288	0.0728633	no								BMI	Imputed, MAF 0.1% - 1%	clumping + thresholding	r2=0.2, p=9.08e-02	0.000132773	no
BMI	common variants	clumping + thresholding	r2=0.2, p=0.1290	0.0728347	no								BMI	Imputed, MAF 0.1% - 1%	clumping + thresholding	r2=0.2, p=9.09e-02	0.000130651	no
BMI	common variants	clumping + thresholding	r2=0.2, p=0.1292	0.0728423	no								BMI	Imputed, MAF 0.1% - 1%	clumping + thresholding	r2=0.2, p=9.10e-02	0.000129028	no
BMI	common variants	clumping + thresholding	r2=0.2, p=0.1294	0.0728531	no								BMI	Imputed, MAF 0.1% - 1%	clumping + thresholding	r2=0.2, p=9.11e-02	0.000131732	no
BMI	common variants	clumping + thresholding	r2=0.2, p=0.1296	0.0728544	no								BMI	Imputed, MAF 0.1% - 1%	clumping + thresholding	r2=0.2, p=9.12e-02	0.000131056	no
BMI	common variants	clumping + thresholding	r2=0.2, p=0.1298	0.0728462	no								BMI	Imputed, MAF 0.1% - 1%	clumping + thresholding	r2=0.2, p=9.12e-02	0.000128565	no
BMI	common variants	clumping + thresholding	r2=0.2, p=0.1300	0.0728914	no								BMI	Imputed, MAF 0.1% - 1%	clumping + thresholding	r2=0.2, p=9.14e-02	0.000128523	no
BMI	common variants	clumping + thresholding	r2=0.2, p=0.1302	0.0728805	no								BMI	Imputed, MAF 0.1% - 1%	clumping + thresholding	r2=0.2, p=9.15e-02	0.000127095	no
BMI	common variants	clumping + thresholding	r2=0.2, p=0.1304	0.0728517	no								BMI	Imputed, MAF 0.1% - 1%	clumping + thresholding	r2=0.2, p=9.16e-02	0.000126788	no
BMI	common variants	clumping + thresholding	r2=0.2, p=0.1306	0.0728529	no								BMI	Imputed, MAF 0.1% - 1%	clumping + thresholding	r2=0.2, p=9.17e-02	0.000125344	no
BMI	common variants	clumping + thresholding	r2=0.2, p=0.1308	0.0728644	no								BMI	Imputed, MAF 0.1% - 1%	clumping + thresholding	r2=0.2, p=9.17e-02	0.000122102	no
BMI	common variants	clumping + thresholding	r2=0.2, p=0.1310	0.0728522	no								BMI	Imputed, MAF 0.1% - 1%	clumping + thresholding	r2=0.2, p=9.19e-02	0.00012141	no
BMI	common variants	clumping + thresholding	r2=0.2, p=0.1312	0.0728885	no								BMI	Imputed, MAF 0.1% - 1%	clumping + thresholding	r2=0.2, p=9.20e-02	0.000120022	no
BMI	common variants	clumping + thresholding	r2=0.2, p=0.1314	0.0728867	no								BMI	Imputed, MAF 0.1% - 1%	clumping + thresholding	r2=0.2, p=9.21e-02	0.000118313	no
BMI	common variants	clumping + thresholding	r2=0.2, p=0.1316	0.072911	no								BMI	Imputed, MAF 0.1% - 1%	clumping + thresholding	r2=0.2, p=9.22e-02	0.000118988	no
BMI	common variants	clumping + thresholding	r2=0.2, p=0.1318	0.0728982	no								BMI	Imputed, MAF 0.1% - 1%	clumping + thresholding	r2=0.2, p=9.23e-02	0.000119424	no
BMI	common variants	clumping + thresholding	r2=0.2, p=0.1320	0.0728961	no								BMI	Imputed, MAF 0.1% - 1%	clumping + thresholding	r2=0.2, p=9.24e-02	0.000118317	no
BMI	common variants	clumping + thresholding	r2=0.2, p=0.1322	0.0729253	no								BMI	Imputed, MAF 0.1% - 1%	clumping + thresholding	r2=0.2, p=9.25e-02	0.000119091	no
BMI	common variants	clumping + thresholding	r2=0.2, p=0.1324	0.072916	no								BMI	Imputed, MAF 0.1% - 1%	clumping + thresholding	r2=0.2, p=9.26e-02	0.000118796	no
BMI	common variants	clumping + thresholding	r2=0.2, p=0.1326	0.0728929	no								BMI	Imputed, MAF 0.1% - 1%	clumping + thresholding	r2=0.2, p=9.27e-02	0.000118914	no
BMI	common variants	clumping + thresholding	r2=0.2, p=0.1328	0.0728884	no								BMI	Imputed, MAF 0.1% - 1%	clumping + thresholding	r2=0.2, p=9.28e-02	0.000120666	no
BMI	common variants	clumping + thresholding	r2=0.2, p=0.1330	0.0728487	no								BMI	Imputed, MAF 0.1% - 1%	clumping + thresholding	r2=0.2, p=9.29e-02	0.000120782	no
BMI	common variants	clumping + thresholding	r2=0.2, p=0.1332	0.0728286	no								BMI	Imputed, MAF 0.1% - 1%	clumping + thresholding	r2=0.2, p=9.30e-02	0.000120733	no
BMI	common variants	clumping + thresholding	r2=0.2, p=0.1334	0.0728444	no								BMI	Imputed, MAF 0.1% - 1%	clumping + thresholding	r2=0.2, p=9.31e-02	0.00012727	no
BMI	common variants	clumping + thresholding	r2=0.2, p=0.1336	0.0728591	no								BMI	Imputed, MAF 0.1% - 1%	clumping + thresholding	r2=0.2, p=9.32e-02	0.000126131	no
BMI	common variants	clumping + thresholding	r2=0.2, p=0.1338	0.0728776	no								BMI	Imputed, MAF 0.1% - 1%	clumping + thresholding	r2=0.2, p=9.33e-02	0.000123121	no
BMI	common variants	clumping + thresholding	r2=0.2, p=0.1340	0.0728783	no								BMI	Imputed, MAF 0.1% - 1%	clumping + thresholding	r2=0.2, p=9.34e-02	0.000124464	no
BMI	common variants	clumping + thresholding	r2=0.2, p=0.1342	0.0728874	no								BMI	Imputed, MAF 0.1% - 1%	clumping + thresholding	r2=0.2, p=9.35e-02	0.000124856	no
BMI	common variants	clumping + thresholding	r2=0.2, p=0.1344	0.0728587	no								BMI	Imputed, MAF 0.1% - 1%	clumping + thresholding	r2=0.2, p=9.36e-02	0.000121766	no
BMI	common variants	clumping + thresholding	r2=0.2, p=0.1346	0.0728803	no								BMI	Imputed, MAF 0.1% - 1%	clumping + thresholding	r2=0.2, p=9.37e-02	0.000121285	no
BMI	common variants	clumping + thresholding	r2=0.2, p=0.1348	0.0728954	no								BMI	Imputed, MAF 0.1% - 1%	clumping + thresholding	r2=0.2, p=9.38e-02	0.000125976	no
BMI	common variants	clumping + thresholding	r2=0.2, p=0.1350	0.0729064	no								BMI	Imputed, MAF 0.1% - 1%	clumping + thresholding	r2=0.2, p=9.39e-02	0.00012469	no
BMI	common variants	clumping + thresholding	r2=0.2, p=0.1352	0.0729263	no								BMI	Imputed, MAF 0.1% - 1%	clumping + thresholding	r2=0.2, p=9.40e-02	0.000124753	no
BMI	common variants	clumping + thresholding	r2=0.2, p=0.1354	0.0729028	no								BMI	Imputed, MAF 0.1% - 1%	clumping + thresholding	r2=0.2, p=9.41e-02	0.000125074	no
BMI	common variants	clumping + thresholding	r2=0.2, p=0.1356	0.0729197	no								BMI	Imputed, MAF 0.1% - 1%	clumping + thresholding	r2=0.2, p=9.41e-02	0.000126249	no
BMI	common variants	clumping + thresholding	r2=0.2, p=0.1358	0.0729163	no								BMI	Imputed, MAF 0.1% - 1%	clumping + thresholding	r2=0.2, p=9.43e-02	0.000130122	no
BMI	common variants	clumping + thresholding	r2=0.2, p=0.1360	0.0729324	no								BMI	Imputed, MAF 0.1% - 1%	clumping + thresholding	r2=0.2, p=9.44e-02	0.000131798	no
BMI	common variants	clumping + thresholding	r2=0.2, p=0.1362	0.0729375	no								BMI	Imputed, MAF 0.1% - 1%	clumping + thresholding	r2=0.2, p=9.45e-02	0.000134754	no
BMI	common variants	clumping + thresholding	r2=0.2, p=0.1364	0.0729195	no								BMI	Imputed, MAF 0.1% - 1%	clumping + thresholding	r2=0.2, p=9.46e-02	0.000135054	no
BMI	common variants	clumping + thresholding	r2=0.2, p=0.1366	0.0729087	no								BMI	Imputed, MAF 0.1% - 1%	clumping + thresholding	r2=0.2, p=9.46e-02	0.000137776	no
BMI	common variants	clumping + thresholding	r2=0.2, p=0.1368	0.072879	no								BMI	Imputed, MAF 0.1% - 1%	clumping + thresholding	r2=0.2, p=9.48e-02	0.000137202	no
BMI	common variants	clumping + thresholding	r2=0.2, p=0.1370	0.0728892	no								BMI	Imputed, MAF 0.1% - 1%	clumping + thresholding	r2=0.2, p=9.49e-02	0.000138384	no
BMI	common variants	clumping + thresholding	r2=0.2, p=0.1372	0.0729134	no								BMI	Imputed, MAF 0.1% - 1%	clumping + thresholding	r2=0.2, p=9.50e-02	0.000141696	no
BMI	common variants	clumping + thresholding	r2=0.2, p=0.1374	0.0728913	no								BMI	Imputed, MAF 0.1% - 1%	clumping + thresholding	r2=0.2, p=9.51e-02	0.000141697	no
BMI	common variants	clumping + thresholding	r2=0.2, p=0.1376	0.0729337	no								BMI	Imputed, MAF 0.1% - 1%	clumping + thresholding	r2=0.2, p=9.51e-02	0.000141751	no
BMI	common variants	clumping + thresholding	r2=0.2, p=0.1378	0.0728846	no								BMI	Imputed, MAF 0.1% - 1%	clumping + thresholding	r2=0.2, p=9.53e-02	0.000140587	no
BMI	common variants	clumping + thresholding	r2=0.2, p=0.1380	0.0728828	no								BMI	Imputed, MAF 0.1% - 1%	clumping + thresholding	r2=0.2, p=9.54e-02	0.000140624	no
BMI	common variants	clumping + thresholding	r2=0.2, p=0.1382	0.0728671	no								BMI	Imputed, MAF 0.1% - 1%	clumping + thresholding	r2=0.2, p=9.55e-02	0.00014087	no
BMI	common variants	clumping + thresholding	r2=0.2, p=0.1384	0.0728607	no								BMI	Imputed, MAF 0.1% - 1%	clumping + thresholding	r2=0.2, p=9.56e-02	0.000138134	no
BMI	common variants	clumping + thresholding	r2=0.2, p=0.1386	0.0729035	no								BMI	Imputed, MAF 0.1% - 1%	clumping + thresholding	r2=0.2, p=9.57e-02	0.000139401	no
BMI	common variants	clumping + thresholding	r2=0.2, p=0.1388	0.0729249	no								BMI	Imputed, MAF 0.1% - 1%	clumping + thresholding	r2=0.2, p=9.58e-02	0.000139766	no
BMI	common variants	clumping + thresholding	r2=0.2, p=0.1390	0.0729492	no								BMI	Imputed, MAF 0.1% - 1%	clumping + thresholding	r2=0.2, p=9.59e-02	0.000137095	no
BMI	common variants	clumping + thresholding	r2=0.2, p=0.1392	0.0729676	no								BMI	Imputed, MAF 0.1% - 1%	clumping + thresholding	r2=0.2, p=9.60e-02	0.000147316	no
BMI	common variants	clumping + thresholding	r2=0.2, p=0.1394	0.072995	no								BMI	Imputed, MAF 0.1% - 1%	clumping + thresholding	r2=0.2, p=9.61e-02	0.000147535	no
BMI	common variants	clumping + thresholding	r2=0.2, p=0.1396	0.0730345	no								BMI	Imputed, MAF 0.1% - 1%	clumping + thresholding	r2=0.2, p=9.62e-02	0.000144769	no
BMI	common variants	clumping + thresholding	r2=0.2, p=0.1398	0.0730606	no								BMI	Imputed, MAF 0.1% - 1%	clumping + thresholding	r2=0.2, p=9.63e-02	0.000148063	no
BMI	common variants	clumping + thresholding	r2=0.2, p=0.1400	0.0730077	no								BMI	Imputed, MAF 0.1% - 1%	clumping + thresholding	r2=0.2, p=9.64e-02	0.000148493	no
BMI	common variants	clumping + thresholding	r2=0.2, p=0.1402	0.0730298	no								BMI	Imputed, MAF 0.1% - 1%	clumping + thresholding	r2=0.2, p=9.65e-02	0.000146858	no
BMI	common variants	clumping + thresholding	r2=0.2, p=0.1404	0.0730892	no								BMI	Imputed, MAF 0.1% - 1%	clumping + thresholding	r2=0.2, p=9.66e-02	0.00014451	no
BMI	common variants	clumping + thresholding	r2=0.2, p=0.1406	0.0730264	no								BMI	Imputed, MAF 0.1% - 1%	clumping + thresholding	r2=0.2, p=9.67e-02	0.000140626	no
BMI	common variants	clumping + thresholding	r2=0.2, p=0.1408	0.0730354	no								BMI	Imputed, MAF 0.1% - 1%	clumping + thresholding	r2=0.2, p=9.68e-02	0.000142402	no
BMI	common variants	clumping + thresholding	r2=0.2, p=0.1410	0.0730492	no								BMI	Imputed, MAF 0.1% - 1%	clumping + thresholding	r2=0.2, p=9.69e-02	0.000143552	no
BMI	common variants	clumping + thresholding	r2=0.2, p=0.1412	0.0730661	no								BMI	Imputed, MAF 0.1% - 1%	clumping + thresholding	r2=0.2, p=9.70e-02	0.00014376	no
BMI	common variants	clumping + thresholding	r2=0.2, p=0.1414	0.0730658	no								BMI	Imputed, MAF 0.1% - 1%	clumping + thresholding	r2=0.2, p=9.71e-02	0.000145174	no
BMI	common variants	clumping + thresholding	r2=0.2, p=0.1416	0.0730898	no								BMI	Imputed, MAF 0.1% - 1%	clumping + thresholding	r2=0.2, p=9.72e-02	0.000142875	no
BMI	common variants	clumping + thresholding	r2=0.2, p=0.1418	0.0730921	no								BMI	Imputed, MAF 0.1% - 1%	clumping + thresholding	r2=0.2, p=9.73e-02	0.000141964	no
BMI	common variants	clumping + thresholding	r2=0.2, p=0.1420	0.0730896	no								BMI	Imputed, MAF 0.1% - 1%	clumping + thresholding	r2=0.2, p=9.74e-02	0.000141687	no
BMI	common variants	clumping + thresholding	r2=0.2, p=0.1422	0.0730952	no								BMI	Imputed, MAF 0.1% - 1%	clumping + thresholding	r2=0.2, p=9.75e-02	0.000140585	no
BMI	common variants	clumping + thresholding	r2=0.2, p=0.1424	0.0731286	no								BMI	Imputed, MAF 0.1% - 1%	clumping + thresholding	r2=0.2, p=9.75e-02	0.000144151	no
BMI	common variants	clumping + thresholding	r2=0.2, p=0.1426	0.0730968	no								BMI	Imputed, MAF 0.1% - 1%	clumping + thresholding	r2=0.2, p=9.77e-02	0.000147733	no
BMI	common variants	clumping + thresholding	r2=0.2, p=0.1428	0.073139	no								BMI	Imputed, MAF 0.1% - 1%	clumping + thresholding	r2=0.2, p=9.78e-02	0.000146958	no
BMI	common variants	clumping + thresholding	r2=0.2, p=0.1430	0.0731272	no								BMI	Imputed, MAF 0.1% - 1%	clumping + thresholding	r2=0.2, p=9.79e-02	0.000145927	no
BMI	common variants	clumping + thresholding	r2=0.2, p=0.1432	0.0730914	no								BMI	Imputed, MAF 0.1% - 1%	clumping + thresholding	r2=0.2, p=9.80e-02	0.00014507	no
BMI	common variants	clumping + thresholding	r2=0.2, p=0.1434	0.0731002	no								BMI	Imputed, MAF 0.1% - 1%	clumping + thresholding	r2=0.2, p=9.80e-02	0.000145635	no
BMI	common variants	clumping + thresholding	r2=0.2, p=0.1436	0.0731024	no								BMI	Imputed, MAF 0.1% - 1%	clumping + thresholding	r2=0.2, p=9.82e-02	0.00014877	no
BMI	common variants	clumping + thresholding	r2=0.2, p=0.1438	0.0730673	no								BMI	Imputed, MAF 0.1% - 1%	clumping + thresholding	r2=0.2, p=9.83e-02	0.000147819	no
BMI	common variants	clumping + thresholding	r2=0.2, p=0.1440	0.0730686	no								BMI	Imputed, MAF 0.1% - 1%	clumping + thresholding	r2=0.2, p=9.84e-02	0.000152384	no
BMI	common variants	clumping + thresholding	r2=0.2, p=0.1442	0.0730744	no								BMI	Imputed, MAF 0.1% - 1%	clumping + thresholding	r2=0.2, p=9.85e-02	0.000150116	no
BMI	common variants	clumping + thresholding	r2=0.2, p=0.1444	0.0731021	no								BMI	Imputed, MAF 0.1% - 1%	clumping + thresholding	r2=0.2, p=9.86e-02	0.000151711	no
BMI	common variants	clumping + thresholding	r2=0.2, p=0.1446	0.073077	no								BMI	Imputed, MAF 0.1% - 1%	clumping + thresholding	r2=0.2, p=9.87e-02	0.000149555	no
BMI	common variants	clumping + thresholding	r2=0.2, p=0.1448	0.0730971	no								BMI	Imputed, MAF 0.1% - 1%	clumping + thresholding	r2=0.2, p=9.88e-02	0.000144573	no
BMI	common variants	clumping + thresholding	r2=0.2, p=0.1450	0.0730899	no								BMI	Imputed, MAF 0.1% - 1%	clumping + thresholding	r2=0.2, p=9.89e-02	0.000144476	no
BMI	common variants	clumping + thresholding	r2=0.2, p=0.1452	0.0730548	no								BMI	Imputed, MAF 0.1% - 1%	clumping + thresholding	r2=0.2, p=9.90e-02	0.000142894	no
BMI	common variants	clumping + thresholding	r2=0.2, p=0.1454	0.073064	no								BMI	Imputed, MAF 0.1% - 1%	clumping + thresholding	r2=0.2, p=9.91e-02	0.000142105	no
BMI	common variants	clumping + thresholding	r2=0.2, p=0.1456	0.0730493	no								BMI	Imputed, MAF 0.1% - 1%	clumping + thresholding	r2=0.2, p=9.92e-02	0.000142776	no
BMI	common variants	clumping + thresholding	r2=0.2, p=0.1458	0.0730417	no								BMI	Imputed, MAF 0.1% - 1%	clumping + thresholding	r2=0.2, p=9.93e-02	0.000140859	no
BMI	common variants	clumping + thresholding	r2=0.2, p=0.1460	0.0730974	no								BMI	Imputed, MAF 0.1% - 1%	clumping + thresholding	r2=0.2, p=9.94e-02	0.000138202	no
BMI	common variants	clumping + thresholding	r2=0.2, p=0.1462	0.0730739	no								BMI	Imputed, MAF 0.1% - 1%	clumping + thresholding	r2=0.2, p=9.95e-02	0.000142952	no
BMI	common variants	clumping + thresholding	r2=0.2, p=0.1464	0.0730575	no								BMI	Imputed, MAF 0.1% - 1%	clumping + thresholding	r2=0.2, p=9.96e-02	0.000141068	no
BMI	common variants	clumping + thresholding	r2=0.2, p=0.1466	0.0730534	no								BMI	Imputed, MAF 0.1% - 1%	clumping + thresholding	r2=0.2, p=9.97e-02	0.000140792	no
BMI	common variants	clumping + thresholding	r2=0.2, p=0.1468	0.0730589	no								BMI	Imputed, MAF 0.1% - 1%	clumping + thresholding	r2=0.2, p=9.98e-02	0.000141204	no
BMI	common variants	clumping + thresholding	r2=0.2, p=0.1470	0.0730684	no								BMI	Imputed, MAF 0.1% - 1%	clumping + thresholding	r2=0.2, p=9.99e-02	0.000138674	no
BMI	common variants	clumping + thresholding	r2=0.2, p=0.1472	0.0730717	no								BMI	Imputed, MAF 0.1% - 1%	clumping + thresholding	r2=0.2, p=1.00e-01	0.000141243	no
BMI	common variants	clumping + thresholding	r2=0.2, p=0.1474	0.0730734	no								BMI	Imputed, MAF 0.1% - 1%	clumping + thresholding	r2=0.2, p=0.1001	0.000139748	no
BMI	common variants	clumping + thresholding	r2=0.2, p=0.1476	0.0731293	no								BMI	Imputed, MAF 0.1% - 1%	clumping + thresholding	r2=0.2, p=0.1002	0.000135827	no
BMI	common variants	clumping + thresholding	r2=0.2, p=0.1478	0.0731243	no								BMI	Imputed, MAF 0.1% - 1%	clumping + thresholding	r2=0.2, p=0.1003	0.000135303	no
BMI	common variants	clumping + thresholding	r2=0.2, p=0.1480	0.0730848	no								BMI	Imputed, MAF 0.1% - 1%	clumping + thresholding	r2=0.2, p=0.1004	0.000135116	no
BMI	common variants	clumping + thresholding	r2=0.2, p=0.1482	0.0730564	no								BMI	Imputed, MAF 0.1% - 1%	clumping + thresholding	r2=0.2, p=0.1005	0.000133846	no
BMI	common variants	clumping + thresholding	r2=0.2, p=0.1484	0.0730641	no								BMI	Imputed, MAF 0.1% - 1%	clumping + thresholding	r2=0.2, p=0.1006	0.000138163	no
BMI	common variants	clumping + thresholding	r2=0.2, p=0.1486	0.0730496	no								BMI	Imputed, MAF 0.1% - 1%	clumping + thresholding	r2=0.2, p=0.1007	0.000137637	no
BMI	common variants	clumping + thresholding	r2=0.2, p=0.1488	0.0730205	no								BMI	Imputed, MAF 0.1% - 1%	clumping + thresholding	r2=0.2, p=0.1008	0.000141512	no
BMI	common variants	clumping + thresholding	r2=0.2, p=0.1490	0.0729839	no								BMI	Imputed, MAF 0.1% - 1%	clumping + thresholding	r2=0.2, p=0.1009	0.000140408	no
BMI	common variants	clumping + thresholding	r2=0.2, p=0.1492	0.0730094	no								BMI	Imputed, MAF 0.1% - 1%	clumping + thresholding	r2=0.2, p=0.1010	0.000140953	no
BMI	common variants	clumping + thresholding	r2=0.2, p=0.1494	0.0730081	no								BMI	Imputed, MAF 0.1% - 1%	clumping + thresholding	r2=0.2, p=0.1011	0.000140421	no
BMI	common variants	clumping + thresholding	r2=0.2, p=0.1496	0.0730098	no								BMI	Imputed, MAF 0.1% - 1%	clumping + thresholding	r2=0.2, p=0.1012	0.000138203	no
BMI	common variants	clumping + thresholding	r2=0.2, p=0.1498	0.0729835	no								BMI	Imputed, MAF 0.1% - 1%	clumping + thresholding	r2=0.2, p=0.1013	0.000137816	no
BMI	common variants	clumping + thresholding	r2=0.2, p=0.1500	0.0730164	no								BMI	Imputed, MAF 0.1% - 1%	clumping + thresholding	r2=0.2, p=0.1014	0.000138473	no
BMI	common variants	clumping + thresholding	r2=0.2, p=0.1502	0.0729952	no								BMI	Imputed, MAF 0.1% - 1%	clumping + thresholding	r2=0.2, p=0.1015	0.000136853	no
BMI	common variants	clumping + thresholding	r2=0.2, p=0.1504	0.073029	no								BMI	Imputed, MAF 0.1% - 1%	clumping + thresholding	r2=0.2, p=0.1016	0.000135528	no
BMI	common variants	clumping + thresholding	r2=0.2, p=0.1506	0.0730373	no								BMI	Imputed, MAF 0.1% - 1%	clumping + thresholding	r2=0.2, p=0.1017	0.000114979	no
BMI	common variants	clumping + thresholding	r2=0.2, p=0.1508	0.0730357	no								BMI	Imputed, MAF 0.1% - 1%	clumping + thresholding	r2=0.2, p=0.1018	0.000115282	no
BMI	common variants	clumping + thresholding	r2=0.2, p=0.1510	0.0730519	no								BMI	Imputed, MAF 0.1% - 1%	clumping + thresholding	r2=0.2, p=0.1019	0.000113762	no
BMI	common variants	clumping + thresholding	r2=0.2, p=0.1512	0.073056	no								BMI	Imputed, MAF 0.1% - 1%	clumping + thresholding	r2=0.2, p=0.1020	0.000109959	no
BMI	common variants	clumping + thresholding	r2=0.2, p=0.1514	0.0730077	no								BMI	Imputed, MAF 0.1% - 1%	clumping + thresholding	r2=0.2, p=0.1021	0.000109222	no
BMI	common variants	clumping + thresholding	r2=0.2, p=0.1516	0.0729759	no								BMI	Imputed, MAF 0.1% - 1%	clumping + thresholding	r2=0.2, p=0.1022	0.000108754	no
BMI	common variants	clumping + thresholding	r2=0.2, p=0.1518	0.0729913	no								BMI	Imputed, MAF 0.1% - 1%	clumping + thresholding	r2=0.2, p=0.1023	0.000111585	no
BMI	common variants	clumping + thresholding	r2=0.2, p=0.1520	0.0729903	no								BMI	Imputed, MAF 0.1% - 1%	clumping + thresholding	r2=0.2, p=0.1024	0.000112487	no
BMI	common variants	clumping + thresholding	r2=0.2, p=0.1522	0.0729646	no								BMI	Imputed, MAF 0.1% - 1%	clumping + thresholding	r2=0.2, p=0.1025	0.00011109	no
BMI	common variants	clumping + thresholding	r2=0.2, p=0.1524	0.072986	no								BMI	Imputed, MAF 0.1% - 1%	clumping + thresholding	r2=0.2, p=0.1026	0.00010926	no
BMI	common variants	clumping + thresholding	r2=0.2, p=0.1526	0.0730033	no								BMI	Imputed, MAF 0.1% - 1%	clumping + thresholding	r2=0.2, p=0.1027	0.000108715	no
BMI	common variants	clumping + thresholding	r2=0.2, p=0.1528	0.0729997	no								BMI	Imputed, MAF 0.1% - 1%	clumping + thresholding	r2=0.2, p=0.1028	0.000112052	no
BMI	common variants	clumping + thresholding	r2=0.2, p=0.1530	0.0729503	no								BMI	Imputed, MAF 0.1% - 1%	clumping + thresholding	r2=0.2, p=0.1029	0.0001102	no
BMI	common variants	clumping + thresholding	r2=0.2, p=0.1532	0.072972	no								BMI	Imputed, MAF 0.1% - 1%	clumping + thresholding	r2=0.2, p=0.1030	0.000110367	no
BMI	common variants	clumping + thresholding	r2=0.2, p=0.1534	0.0729818	no								BMI	Imputed, MAF 0.1% - 1%	clumping + thresholding	r2=0.2, p=0.1031	0.000110227	no
BMI	common variants	clumping + thresholding	r2=0.2, p=0.1536	0.0729855	no								BMI	Imputed, MAF 0.1% - 1%	clumping + thresholding	r2=0.2, p=0.1032	0.000107054	no
BMI	common variants	clumping + thresholding	r2=0.2, p=0.1538	0.0730066	no								BMI	Imputed, MAF 0.1% - 1%	clumping + thresholding	r2=0.2, p=0.1033	0.00010706	no
BMI	common variants	clumping + thresholding	r2=0.2, p=0.1540	0.073019	no								BMI	Imputed, MAF 0.1% - 1%	clumping + thresholding	r2=0.2, p=0.1034	0.000107327	no
BMI	common variants	clumping + thresholding	r2=0.2, p=0.1542	0.0730292	no								BMI	Imputed, MAF 0.1% - 1%	clumping + thresholding	r2=0.2, p=0.1035	0.000110055	no
BMI	common variants	clumping + thresholding	r2=0.2, p=0.1544	0.0730129	no								BMI	Imputed, MAF 0.1% - 1%	clumping + thresholding	r2=0.2, p=0.1036	0.000108067	no
BMI	common variants	clumping + thresholding	r2=0.2, p=0.1546	0.0730036	no								BMI	Imputed, MAF 0.1% - 1%	clumping + thresholding	r2=0.2, p=0.1037	0.000107205	no
BMI	common variants	clumping + thresholding	r2=0.2, p=0.1548	0.0730476	no								BMI	Imputed, MAF 0.1% - 1%	clumping + thresholding	r2=0.2, p=0.1038	0.000105513	no
BMI	common variants	clumping + thresholding	r2=0.2, p=0.1550	0.0730857	no								BMI	Imputed, MAF 0.1% - 1%	clumping + thresholding	r2=0.2, p=0.1039	0.000108234	no
BMI	common variants	clumping + thresholding	r2=0.2, p=0.1552	0.0731043	no								BMI	Imputed, MAF 0.1% - 1%	clumping + thresholding	r2=0.2, p=0.1040	0.000117054	no
BMI	common variants	clumping + thresholding	r2=0.2, p=0.1554	0.0731199	no								BMI	Imputed, MAF 0.1% - 1%	clumping + thresholding	r2=0.2, p=0.1041	0.000113925	no
BMI	common variants	clumping + thresholding	r2=0.2, p=0.1556	0.0731049	no								BMI	Imputed, MAF 0.1% - 1%	clumping + thresholding	r2=0.2, p=0.1042	0.000115861	no
BMI	common variants	clumping + thresholding	r2=0.2, p=0.1558	0.073106	no								BMI	Imputed, MAF 0.1% - 1%	clumping + thresholding	r2=0.2, p=0.1043	0.000119597	no
BMI	common variants	clumping + thresholding	r2=0.2, p=0.1560	0.0730893	no								BMI	Imputed, MAF 0.1% - 1%	clumping + thresholding	r2=0.2, p=0.1044	0.000120485	no
BMI	common variants	clumping + thresholding	r2=0.2, p=0.1562	0.0730713	no								BMI	Imputed, MAF 0.1% - 1%	clumping + thresholding	r2=0.2, p=0.1045	0.000121485	no
BMI	common variants	clumping + thresholding	r2=0.2, p=0.1564	0.0730729	no								BMI	Imputed, MAF 0.1% - 1%	clumping + thresholding	r2=0.2, p=0.1046	0.000119097	no
BMI	common variants	clumping + thresholding	r2=0.2, p=0.1566	0.0730646	no								BMI	Imputed, MAF 0.1% - 1%	clumping + thresholding	r2=0.2, p=0.1047	0.000120601	no
BMI	common variants	clumping + thresholding	r2=0.2, p=0.1568	0.073067	no								BMI	Imputed, MAF 0.1% - 1%	clumping + thresholding	r2=0.2, p=0.1048	0.000119447	no
BMI	common variants	clumping + thresholding	r2=0.2, p=0.1570	0.0730695	no								BMI	Imputed, MAF 0.1% - 1%	clumping + thresholding	r2=0.2, p=0.1049	0.000118882	no
BMI	common variants	clumping + thresholding	r2=0.2, p=0.1572	0.0730563	no								BMI	Imputed, MAF 0.1% - 1%	clumping + thresholding	r2=0.2, p=0.1050	0.000116467	no
BMI	common variants	clumping + thresholding	r2=0.2, p=0.1574	0.0730506	no								BMI	Imputed, MAF 0.1% - 1%	clumping + thresholding	r2=0.2, p=0.1051	0.000117994	no
BMI	common variants	clumping + thresholding	r2=0.2, p=0.1576	0.0730464	no								BMI	Imputed, MAF 0.1% - 1%	clumping + thresholding	r2=0.2, p=0.1052	0.000119256	no
BMI	common variants	clumping + thresholding	r2=0.2, p=0.1578	0.0730198	no								BMI	Imputed, MAF 0.1% - 1%	clumping + thresholding	r2=0.2, p=0.1053	0.000119102	no
BMI	common variants	clumping + thresholding	r2=0.2, p=0.1580	0.0730197	no								BMI	Imputed, MAF 0.1% - 1%	clumping + thresholding	r2=0.2, p=0.1054	0.000120788	no
BMI	common variants	clumping + thresholding	r2=0.2, p=0.1582	0.0730389	no								BMI	Imputed, MAF 0.1% - 1%	clumping + thresholding	r2=0.2, p=0.1055	0.000119798	no
BMI	common variants	clumping + thresholding	r2=0.2, p=0.1584	0.0730435	no								BMI	Imputed, MAF 0.1% - 1%	clumping + thresholding	r2=0.2, p=0.1056	0.000120779	no
BMI	common variants	clumping + thresholding	r2=0.2, p=0.1586	0.0730364	no								BMI	Imputed, MAF 0.1% - 1%	clumping + thresholding	r2=0.2, p=0.1057	0.000123502	no
BMI	common variants	clumping + thresholding	r2=0.2, p=0.1588	0.073054	no								BMI	Imputed, MAF 0.1% - 1%	clumping + thresholding	r2=0.2, p=0.1058	0.000122494	no
BMI	common variants	clumping + thresholding	r2=0.2, p=0.1590	0.0730488	no								BMI	Imputed, MAF 0.1% - 1%	clumping + thresholding	r2=0.2, p=0.1059	0.000124159	no
BMI	common variants	clumping + thresholding	r2=0.2, p=0.1592	0.0730616	no								BMI	Imputed, MAF 0.1% - 1%	clumping + thresholding	r2=0.2, p=0.1060	0.000125762	no
BMI	common variants	clumping + thresholding	r2=0.2, p=0.1594	0.0731012	no								BMI	Imputed, MAF 0.1% - 1%	clumping + thresholding	r2=0.2, p=0.1061	0.000126623	no
BMI	common variants	clumping + thresholding	r2=0.2, p=0.1596	0.0730999	no								BMI	Imputed, MAF 0.1% - 1%	clumping + thresholding	r2=0.2, p=0.1062	0.000129757	no
BMI	common variants	clumping + thresholding	r2=0.2, p=0.1598	0.0731051	no								BMI	Imputed, MAF 0.1% - 1%	clumping + thresholding	r2=0.2, p=0.1063	0.000127056	no
BMI	common variants	clumping + thresholding	r2=0.2, p=0.1600	0.0730795	no								BMI	Imputed, MAF 0.1% - 1%	clumping + thresholding	r2=0.2, p=0.1064	0.000127818	no
BMI	common variants	clumping + thresholding	r2=0.2, p=0.1602	0.0730506	no								BMI	Imputed, MAF 0.1% - 1%	clumping + thresholding	r2=0.2, p=0.1065	0.000128385	no
BMI	common variants	clumping + thresholding	r2=0.2, p=0.1604	0.0730548	no								BMI	Imputed, MAF 0.1% - 1%	clumping + thresholding	r2=0.2, p=0.1066	0.000132786	no
BMI	common variants	clumping + thresholding	r2=0.2, p=0.1606	0.073098	no								BMI	Imputed, MAF 0.1% - 1%	clumping + thresholding	r2=0.2, p=0.1067	0.000135184	no
BMI	common variants	clumping + thresholding	r2=0.2, p=0.1608	0.073096	no								BMI	Imputed, MAF 0.1% - 1%	clumping + thresholding	r2=0.2, p=0.1068	0.000132247	no
BMI	common variants	clumping + thresholding	r2=0.2, p=0.1610	0.073116	no								BMI	Imputed, MAF 0.1% - 1%	clumping + thresholding	r2=0.2, p=0.1069	0.000133617	no
BMI	common variants	clumping + thresholding	r2=0.2, p=0.1612	0.0730772	no								BMI	Imputed, MAF 0.1% - 1%	clumping + thresholding	r2=0.2, p=0.1070	0.000132844	no
BMI	common variants	clumping + thresholding	r2=0.2, p=0.1614	0.0730696	no								BMI	Imputed, MAF 0.1% - 1%	clumping + thresholding	r2=0.2, p=0.1071	0.000132558	no
BMI	common variants	clumping + thresholding	r2=0.2, p=0.1616	0.0730455	no								BMI	Imputed, MAF 0.1% - 1%	clumping + thresholding	r2=0.2, p=0.1072	0.00013254	no
BMI	common variants	clumping + thresholding	r2=0.2, p=0.1618	0.0730533	no								BMI	Imputed, MAF 0.1% - 1%	clumping + thresholding	r2=0.2, p=0.1073	0.000130524	no
BMI	common variants	clumping + thresholding	r2=0.2, p=0.1620	0.0730335	no								BMI	Imputed, MAF 0.1% - 1%	clumping + thresholding	r2=0.2, p=0.1074	0.000130177	no
BMI	common variants	clumping + thresholding	r2=0.2, p=0.1622	0.0730246	no								BMI	Imputed, MAF 0.1% - 1%	clumping + thresholding	r2=0.2, p=0.1075	0.000128663	no
BMI	common variants	clumping + thresholding	r2=0.2, p=0.1624	0.073018	no								BMI	Imputed, MAF 0.1% - 1%	clumping + thresholding	r2=0.2, p=0.1076	0.000129779	no
BMI	common variants	clumping + thresholding	r2=0.2, p=0.1626	0.0730345	no								BMI	Imputed, MAF 0.1% - 1%	clumping + thresholding	r2=0.2, p=0.1077	0.000128484	no
BMI	common variants	clumping + thresholding	r2=0.2, p=0.1628	0.0730721	no								BMI	Imputed, MAF 0.1% - 1%	clumping + thresholding	r2=0.2, p=0.1078	0.000132479	no
BMI	common variants	clumping + thresholding	r2=0.2, p=0.1630	0.0731067	no								BMI	Imputed, MAF 0.1% - 1%	clumping + thresholding	r2=0.2, p=0.1079	0.000132892	no
BMI	common variants	clumping + thresholding	r2=0.2, p=0.1632	0.0731288	no								BMI	Imputed, MAF 0.1% - 1%	clumping + thresholding	r2=0.2, p=0.1080	0.000131169	no
BMI	common variants	clumping + thresholding	r2=0.2, p=0.1634	0.0731469	no								BMI	Imputed, MAF 0.1% - 1%	clumping + thresholding	r2=0.2, p=0.1081	0.000131524	no
BMI	common variants	clumping + thresholding	r2=0.2, p=0.1636	0.0731532	no								BMI	Imputed, MAF 0.1% - 1%	clumping + thresholding	r2=0.2, p=0.1082	0.000130089	no
BMI	common variants	clumping + thresholding	r2=0.2, p=0.1638	0.0731664	no								BMI	Imputed, MAF 0.1% - 1%	clumping + thresholding	r2=0.2, p=0.1083	0.000130037	no
BMI	common variants	clumping + thresholding	r2=0.2, p=0.1640	0.0731859	no								BMI	Imputed, MAF 0.1% - 1%	clumping + thresholding	r2=0.2, p=0.1084	0.000128696	no
BMI	common variants	clumping + thresholding	r2=0.2, p=0.1642	0.0731678	no								BMI	Imputed, MAF 0.1% - 1%	clumping + thresholding	r2=0.2, p=0.1085	0.000127274	no
BMI	common variants	clumping + thresholding	r2=0.2, p=0.1644	0.0731771	no								BMI	Imputed, MAF 0.1% - 1%	clumping + thresholding	r2=0.2, p=0.1086	0.000126537	no
BMI	common variants	clumping + thresholding	r2=0.2, p=0.1646	0.0731847	no								BMI	Imputed, MAF 0.1% - 1%	clumping + thresholding	r2=0.2, p=0.1087	0.000117177	no
BMI	common variants	clumping + thresholding	r2=0.2, p=0.1648	0.0731895	no								BMI	Imputed, MAF 0.1% - 1%	clumping + thresholding	r2=0.2, p=0.1088	0.000116303	no
BMI	common variants	clumping + thresholding	r2=0.2, p=0.1650	0.0731969	no								BMI	Imputed, MAF 0.1% - 1%	clumping + thresholding	r2=0.2, p=0.1089	0.000112411	no
BMI	common variants	clumping + thresholding	r2=0.2, p=0.1652	0.0731892	no								BMI	Imputed, MAF 0.1% - 1%	clumping + thresholding	r2=0.2, p=0.1090	0.000111068	no
BMI	common variants	clumping + thresholding	r2=0.2, p=0.1654	0.07317	no								BMI	Imputed, MAF 0.1% - 1%	clumping + thresholding	r2=0.2, p=0.1091	0.000111063	no
BMI	common variants	clumping + thresholding	r2=0.2, p=0.1656	0.0731712	no								BMI	Imputed, MAF 0.1% - 1%	clumping + thresholding	r2=0.2, p=0.1092	0.000112811	no
BMI	common variants	clumping + thresholding	r2=0.2, p=0.1658	0.0731631	no								BMI	Imputed, MAF 0.1% - 1%	clumping + thresholding	r2=0.2, p=0.1093	0.000117406	no
BMI	common variants	clumping + thresholding	r2=0.2, p=0.1660	0.0731515	no								BMI	Imputed, MAF 0.1% - 1%	clumping + thresholding	r2=0.2, p=0.1094	0.000114815	no
BMI	common variants	clumping + thresholding	r2=0.2, p=0.1662	0.0731515	no								BMI	Imputed, MAF 0.1% - 1%	clumping + thresholding	r2=0.2, p=0.1095	0.000113093	no
BMI	common variants	clumping + thresholding	r2=0.2, p=0.1664	0.0731778	no								BMI	Imputed, MAF 0.1% - 1%	clumping + thresholding	r2=0.2, p=0.1096	0.000111955	no
BMI	common variants	clumping + thresholding	r2=0.2, p=0.1666	0.073187	no								BMI	Imputed, MAF 0.1% - 1%	clumping + thresholding	r2=0.2, p=0.1097	0.000115372	no
BMI	common variants	clumping + thresholding	r2=0.2, p=0.1668	0.0731498	no								BMI	Imputed, MAF 0.1% - 1%	clumping + thresholding	r2=0.2, p=0.1098	0.000117593	no
BMI	common variants	clumping + thresholding	r2=0.2, p=0.1670	0.0731484	no								BMI	Imputed, MAF 0.1% - 1%	clumping + thresholding	r2=0.2, p=0.1099	0.000116455	no
BMI	common variants	clumping + thresholding	r2=0.2, p=0.1672	0.0731126	no								BMI	Imputed, MAF 0.1% - 1%	clumping + thresholding	r2=0.2, p=0.1100	0.000115461	no
BMI	common variants	clumping + thresholding	r2=0.2, p=0.1674	0.0730849	no								BMI	Imputed, MAF 0.1% - 1%	clumping + thresholding	r2=0.2, p=0.1101	0.000115736	no
BMI	common variants	clumping + thresholding	r2=0.2, p=0.1676	0.0730499	no								BMI	Imputed, MAF 0.1% - 1%	clumping + thresholding	r2=0.2, p=0.1102	0.000111301	no
BMI	common variants	clumping + thresholding	r2=0.2, p=0.1678	0.0730805	no								BMI	Imputed, MAF 0.1% - 1%	clumping + thresholding	r2=0.2, p=0.1103	0.000109055	no
BMI	common variants	clumping + thresholding	r2=0.2, p=0.1680	0.0730858	no								BMI	Imputed, MAF 0.1% - 1%	clumping + thresholding	r2=0.2, p=0.1104	0.000109529	no
BMI	common variants	clumping + thresholding	r2=0.2, p=0.1682	0.0730627	no								BMI	Imputed, MAF 0.1% - 1%	clumping + thresholding	r2=0.2, p=0.1105	0.000108077	no
BMI	common variants	clumping + thresholding	r2=0.2, p=0.1684	0.0730596	no								BMI	Imputed, MAF 0.1% - 1%	clumping + thresholding	r2=0.2, p=0.1106	0.000106794	no
BMI	common variants	clumping + thresholding	r2=0.2, p=0.1686	0.0730667	no								BMI	Imputed, MAF 0.1% - 1%	clumping + thresholding	r2=0.2, p=0.1107	0.000108217	no
BMI	common variants	clumping + thresholding	r2=0.2, p=0.1688	0.0730307	no								BMI	Imputed, MAF 0.1% - 1%	clumping + thresholding	r2=0.2, p=0.1108	0.000106337	no
BMI	common variants	clumping + thresholding	r2=0.2, p=0.1690	0.0730228	no								BMI	Imputed, MAF 0.1% - 1%	clumping + thresholding	r2=0.2, p=0.1109	0.00010623	no
BMI	common variants	clumping + thresholding	r2=0.2, p=0.1692	0.073008	no								BMI	Imputed, MAF 0.1% - 1%	clumping + thresholding	r2=0.2, p=0.1110	0.000106717	no
BMI	common variants	clumping + thresholding	r2=0.2, p=0.1694	0.0730081	no								BMI	Imputed, MAF 0.1% - 1%	clumping + thresholding	r2=0.2, p=0.1111	0.000105879	no
BMI	common variants	clumping + thresholding	r2=0.2, p=0.1696	0.0729898	no								BMI	Imputed, MAF 0.1% - 1%	clumping + thresholding	r2=0.2, p=0.1112	0.000103839	no
BMI	common variants	clumping + thresholding	r2=0.2, p=0.1698	0.0729668	no								BMI	Imputed, MAF 0.1% - 1%	clumping + thresholding	r2=0.2, p=0.1113	0.000102878	no
BMI	common variants	clumping + thresholding	r2=0.2, p=0.1700	0.0729385	no								BMI	Imputed, MAF 0.1% - 1%	clumping + thresholding	r2=0.2, p=0.1114	0.00010282	no
BMI	common variants	clumping + thresholding	r2=0.2, p=0.1702	0.0729256	no								BMI	Imputed, MAF 0.1% - 1%	clumping + thresholding	r2=0.2, p=0.1115	0.000104036	no
BMI	common variants	clumping + thresholding	r2=0.2, p=0.1704	0.0729365	no								BMI	Imputed, MAF 0.1% - 1%	clumping + thresholding	r2=0.2, p=0.1116	0.000105846	no
BMI	common variants	clumping + thresholding	r2=0.2, p=0.1706	0.072953	no								BMI	Imputed, MAF 0.1% - 1%	clumping + thresholding	r2=0.2, p=0.1117	0.000104319	no
BMI	common variants	clumping + thresholding	r2=0.2, p=0.1708	0.0729519	no								BMI	Imputed, MAF 0.1% - 1%	clumping + thresholding	r2=0.2, p=0.1118	0.000104021	no
BMI	common variants	clumping + thresholding	r2=0.2, p=0.1710	0.0729508	no								BMI	Imputed, MAF 0.1% - 1%	clumping + thresholding	r2=0.2, p=0.1119	0.000108197	no
BMI	common variants	clumping + thresholding	r2=0.2, p=0.1712	0.0729391	no								BMI	Imputed, MAF 0.1% - 1%	clumping + thresholding	r2=0.2, p=0.1120	0.000109184	no
BMI	common variants	clumping + thresholding	r2=0.2, p=0.1714	0.0729445	no								BMI	Imputed, MAF 0.1% - 1%	clumping + thresholding	r2=0.2, p=0.1121	0.000111258	no
BMI	common variants	clumping + thresholding	r2=0.2, p=0.1716	0.0729577	no								BMI	Imputed, MAF 0.1% - 1%	clumping + thresholding	r2=0.2, p=0.1122	0.000112462	no
BMI	common variants	clumping + thresholding	r2=0.2, p=0.1718	0.072977	no								BMI	Imputed, MAF 0.1% - 1%	clumping + thresholding	r2=0.2, p=0.1123	0.000116058	no
BMI	common variants	clumping + thresholding	r2=0.2, p=0.1720	0.0729868	no								BMI	Imputed, MAF 0.1% - 1%	clumping + thresholding	r2=0.2, p=0.1124	0.000117	no
BMI	common variants	clumping + thresholding	r2=0.2, p=0.1722	0.0729696	no								BMI	Imputed, MAF 0.1% - 1%	clumping + thresholding	r2=0.2, p=0.1125	0.000117851	no
BMI	common variants	clumping + thresholding	r2=0.2, p=0.1724	0.0729262	no								BMI	Imputed, MAF 0.1% - 1%	clumping + thresholding	r2=0.2, p=0.1126	0.000121736	no
BMI	common variants	clumping + thresholding	r2=0.2, p=0.1726	0.0729355	no								BMI	Imputed, MAF 0.1% - 1%	clumping + thresholding	r2=0.2, p=0.1127	0.000119651	no
BMI	common variants	clumping + thresholding	r2=0.2, p=0.1728	0.0729148	no								BMI	Imputed, MAF 0.1% - 1%	clumping + thresholding	r2=0.2, p=0.1128	0.000119682	no
BMI	common variants	clumping + thresholding	r2=0.2, p=0.1730	0.0729361	no								BMI	Imputed, MAF 0.1% - 1%	clumping + thresholding	r2=0.2, p=0.1129	0.000119842	no
BMI	common variants	clumping + thresholding	r2=0.2, p=0.1732	0.0729561	no								BMI	Imputed, MAF 0.1% - 1%	clumping + thresholding	r2=0.2, p=0.1130	0.00012131	no
BMI	common variants	clumping + thresholding	r2=0.2, p=0.1734	0.0729556	no								BMI	Imputed, MAF 0.1% - 1%	clumping + thresholding	r2=0.2, p=0.1131	0.00012055	no
BMI	common variants	clumping + thresholding	r2=0.2, p=0.1736	0.0729589	no								BMI	Imputed, MAF 0.1% - 1%	clumping + thresholding	r2=0.2, p=0.1132	0.000120898	no
BMI	common variants	clumping + thresholding	r2=0.2, p=0.1738	0.0729743	no								BMI	Imputed, MAF 0.1% - 1%	clumping + thresholding	r2=0.2, p=0.1133	0.000121687	no
BMI	common variants	clumping + thresholding	r2=0.2, p=0.1740	0.0729789	no								BMI	Imputed, MAF 0.1% - 1%	clumping + thresholding	r2=0.2, p=0.1134	0.000121808	no
BMI	common variants	clumping + thresholding	r2=0.2, p=0.1742	0.0729428	no								BMI	Imputed, MAF 0.1% - 1%	clumping + thresholding	r2=0.2, p=0.1135	0.000122666	no
BMI	common variants	clumping + thresholding	r2=0.2, p=0.1744	0.0729541	no								BMI	Imputed, MAF 0.1% - 1%	clumping + thresholding	r2=0.2, p=0.1136	0.000124852	no
BMI	common variants	clumping + thresholding	r2=0.2, p=0.1746	0.0729532	no								BMI	Imputed, MAF 0.1% - 1%	clumping + thresholding	r2=0.2, p=0.1137	0.000125513	no
BMI	common variants	clumping + thresholding	r2=0.2, p=0.1748	0.0729934	no								BMI	Imputed, MAF 0.1% - 1%	clumping + thresholding	r2=0.2, p=0.1138	0.000127531	no
BMI	common variants	clumping + thresholding	r2=0.2, p=0.1750	0.0730126	no								BMI	Imputed, MAF 0.1% - 1%	clumping + thresholding	r2=0.2, p=0.1139	0.000126308	no
BMI	common variants	clumping + thresholding	r2=0.2, p=0.1752	0.0730369	no								BMI	Imputed, MAF 0.1% - 1%	clumping + thresholding	r2=0.2, p=0.1140	0.000127508	no
BMI	common variants	clumping + thresholding	r2=0.2, p=0.1754	0.073041	no								BMI	Imputed, MAF 0.1% - 1%	clumping + thresholding	r2=0.2, p=0.1141	0.000126575	no
BMI	common variants	clumping + thresholding	r2=0.2, p=0.1756	0.07306	no								BMI	Imputed, MAF 0.1% - 1%	clumping + thresholding	r2=0.2, p=0.1142	0.000128826	no
BMI	common variants	clumping + thresholding	r2=0.2, p=0.1758	0.0730648	no								BMI	Imputed, MAF 0.1% - 1%	clumping + thresholding	r2=0.2, p=0.1143	0.000127068	no
BMI	common variants	clumping + thresholding	r2=0.2, p=0.1760	0.0730532	no								BMI	Imputed, MAF 0.1% - 1%	clumping + thresholding	r2=0.2, p=0.1144	0.000126349	no
BMI	common variants	clumping + thresholding	r2=0.2, p=0.1762	0.0730698	no								BMI	Imputed, MAF 0.1% - 1%	clumping + thresholding	r2=0.2, p=0.1145	0.000125517	no
BMI	common variants	clumping + thresholding	r2=0.2, p=0.1764	0.0730645	no								BMI	Imputed, MAF 0.1% - 1%	clumping + thresholding	r2=0.2, p=0.1146	0.000122821	no
BMI	common variants	clumping + thresholding	r2=0.2, p=0.1766	0.0730814	no								BMI	Imputed, MAF 0.1% - 1%	clumping + thresholding	r2=0.2, p=0.1147	0.000122101	no
BMI	common variants	clumping + thresholding	r2=0.2, p=0.1768	0.0730841	no								BMI	Imputed, MAF 0.1% - 1%	clumping + thresholding	r2=0.2, p=0.1148	0.000120884	no
BMI	common variants	clumping + thresholding	r2=0.2, p=0.1770	0.0731111	no								BMI	Imputed, MAF 0.1% - 1%	clumping + thresholding	r2=0.2, p=0.1149	0.000124261	no
BMI	common variants	clumping + thresholding	r2=0.2, p=0.1772	0.073092	no								BMI	Imputed, MAF 0.1% - 1%	clumping + thresholding	r2=0.2, p=0.1150	0.000126834	no
BMI	common variants	clumping + thresholding	r2=0.2, p=0.1774	0.0730561	no								BMI	Imputed, MAF 0.1% - 1%	clumping + thresholding	r2=0.2, p=0.1151	0.000126907	no
BMI	common variants	clumping + thresholding	r2=0.2, p=0.1776	0.0730394	no								BMI	Imputed, MAF 0.1% - 1%	clumping + thresholding	r2=0.2, p=0.1152	0.000125604	no
BMI	common variants	clumping + thresholding	r2=0.2, p=0.1778	0.0730591	no								BMI	Imputed, MAF 0.1% - 1%	clumping + thresholding	r2=0.2, p=0.1153	0.000125682	no
BMI	common variants	clumping + thresholding	r2=0.2, p=0.1780	0.073033	no								BMI	Imputed, MAF 0.1% - 1%	clumping + thresholding	r2=0.2, p=0.1154	0.000124396	no
BMI	common variants	clumping + thresholding	r2=0.2, p=0.1782	0.0730323	no								BMI	Imputed, MAF 0.1% - 1%	clumping + thresholding	r2=0.2, p=0.1155	0.00012925	no
BMI	common variants	clumping + thresholding	r2=0.2, p=0.1784	0.0730109	no								BMI	Imputed, MAF 0.1% - 1%	clumping + thresholding	r2=0.2, p=0.1156	0.000130001	no
BMI	common variants	clumping + thresholding	r2=0.2, p=0.1786	0.0730235	no								BMI	Imputed, MAF 0.1% - 1%	clumping + thresholding	r2=0.2, p=0.1157	0.000126509	no
BMI	common variants	clumping + thresholding	r2=0.2, p=0.1788	0.0729944	no								BMI	Imputed, MAF 0.1% - 1%	clumping + thresholding	r2=0.2, p=0.1158	0.000125857	no
BMI	common variants	clumping + thresholding	r2=0.2, p=0.1790	0.0729874	no								BMI	Imputed, MAF 0.1% - 1%	clumping + thresholding	r2=0.2, p=0.1159	0.000123666	no
BMI	common variants	clumping + thresholding	r2=0.2, p=0.1792	0.0729958	no								BMI	Imputed, MAF 0.1% - 1%	clumping + thresholding	r2=0.2, p=0.1160	0.000125568	no
BMI	common variants	clumping + thresholding	r2=0.2, p=0.1794	0.0729831	no								BMI	Imputed, MAF 0.1% - 1%	clumping + thresholding	r2=0.2, p=0.1161	0.000129592	no
BMI	common variants	clumping + thresholding	r2=0.2, p=0.1796	0.072976	no								BMI	Imputed, MAF 0.1% - 1%	clumping + thresholding	r2=0.2, p=0.1162	0.000131982	no
BMI	common variants	clumping + thresholding	r2=0.2, p=0.1798	0.0730014	no								BMI	Imputed, MAF 0.1% - 1%	clumping + thresholding	r2=0.2, p=0.1163	0.000133841	no
BMI	common variants	clumping + thresholding	r2=0.2, p=0.1800	0.0730023	no								BMI	Imputed, MAF 0.1% - 1%	clumping + thresholding	r2=0.2, p=0.1164	0.00013395	no
BMI	common variants	clumping + thresholding	r2=0.2, p=0.1802	0.0729992	no								BMI	Imputed, MAF 0.1% - 1%	clumping + thresholding	r2=0.2, p=0.1165	0.000138286	no
BMI	common variants	clumping + thresholding	r2=0.2, p=0.1804	0.073015	no								BMI	Imputed, MAF 0.1% - 1%	clumping + thresholding	r2=0.2, p=0.1166	0.000140351	no
BMI	common variants	clumping + thresholding	r2=0.2, p=0.1806	0.0730423	no								BMI	Imputed, MAF 0.1% - 1%	clumping + thresholding	r2=0.2, p=0.1167	0.000140752	no
BMI	common variants	clumping + thresholding	r2=0.2, p=0.1808	0.0730275	no								BMI	Imputed, MAF 0.1% - 1%	clumping + thresholding	r2=0.2, p=0.1168	0.000142283	no
BMI	common variants	clumping + thresholding	r2=0.2, p=0.1810	0.0730393	no								BMI	Imputed, MAF 0.1% - 1%	clumping + thresholding	r2=0.2, p=0.1169	0.000140917	no
BMI	common variants	clumping + thresholding	r2=0.2, p=0.1812	0.073054	no								BMI	Imputed, MAF 0.1% - 1%	clumping + thresholding	r2=0.2, p=0.1170	0.00014125	no
BMI	common variants	clumping + thresholding	r2=0.2, p=0.1814	0.0730349	no								BMI	Imputed, MAF 0.1% - 1%	clumping + thresholding	r2=0.2, p=0.1171	0.000140312	no
BMI	common variants	clumping + thresholding	r2=0.2, p=0.1816	0.0730266	no								BMI	Imputed, MAF 0.1% - 1%	clumping + thresholding	r2=0.2, p=0.1172	0.000138946	no
BMI	common variants	clumping + thresholding	r2=0.2, p=0.1818	0.073034	no								BMI	Imputed, MAF 0.1% - 1%	clumping + thresholding	r2=0.2, p=0.1173	0.000138874	no
BMI	common variants	clumping + thresholding	r2=0.2, p=0.1820	0.0730134	no								BMI	Imputed, MAF 0.1% - 1%	clumping + thresholding	r2=0.2, p=0.1174	0.000140242	no
BMI	common variants	clumping + thresholding	r2=0.2, p=0.1822	0.0730278	no								BMI	Imputed, MAF 0.1% - 1%	clumping + thresholding	r2=0.2, p=0.1175	0.000137907	no
BMI	common variants	clumping + thresholding	r2=0.2, p=0.1824	0.0730338	no								BMI	Imputed, MAF 0.1% - 1%	clumping + thresholding	r2=0.2, p=0.1176	0.000139987	no
BMI	common variants	clumping + thresholding	r2=0.2, p=0.1826	0.0730218	no								BMI	Imputed, MAF 0.1% - 1%	clumping + thresholding	r2=0.2, p=0.1177	0.000132458	no
BMI	common variants	clumping + thresholding	r2=0.2, p=0.1828	0.0730441	no								BMI	Imputed, MAF 0.1% - 1%	clumping + thresholding	r2=0.2, p=0.1178	0.000129521	no
BMI	common variants	clumping + thresholding	r2=0.2, p=0.1830	0.0730214	no								BMI	Imputed, MAF 0.1% - 1%	clumping + thresholding	r2=0.2, p=0.1179	0.000128323	no
BMI	common variants	clumping + thresholding	r2=0.2, p=0.1832	0.0730374	no								BMI	Imputed, MAF 0.1% - 1%	clumping + thresholding	r2=0.2, p=0.1180	0.000130229	no
BMI	common variants	clumping + thresholding	r2=0.2, p=0.1834	0.0730242	no								BMI	Imputed, MAF 0.1% - 1%	clumping + thresholding	r2=0.2, p=0.1181	0.000128574	no
BMI	common variants	clumping + thresholding	r2=0.2, p=0.1836	0.0730279	no								BMI	Imputed, MAF 0.1% - 1%	clumping + thresholding	r2=0.2, p=0.1182	0.000125072	no
BMI	common variants	clumping + thresholding	r2=0.2, p=0.1838	0.0730201	no								BMI	Imputed, MAF 0.1% - 1%	clumping + thresholding	r2=0.2, p=0.1183	0.000127264	no
BMI	common variants	clumping + thresholding	r2=0.2, p=0.1840	0.0729696	no								BMI	Imputed, MAF 0.1% - 1%	clumping + thresholding	r2=0.2, p=0.1184	0.000126184	no
BMI	common variants	clumping + thresholding	r2=0.2, p=0.1842	0.0729634	no								BMI	Imputed, MAF 0.1% - 1%	clumping + thresholding	r2=0.2, p=0.1185	0.000124699	no
BMI	common variants	clumping + thresholding	r2=0.2, p=0.1844	0.0729528	no								BMI	Imputed, MAF 0.1% - 1%	clumping + thresholding	r2=0.2, p=0.1186	0.000127775	no
BMI	common variants	clumping + thresholding	r2=0.2, p=0.1846	0.0729508	no								BMI	Imputed, MAF 0.1% - 1%	clumping + thresholding	r2=0.2, p=0.1187	0.000126152	no
BMI	common variants	clumping + thresholding	r2=0.2, p=0.1848	0.0729449	no								BMI	Imputed, MAF 0.1% - 1%	clumping + thresholding	r2=0.2, p=0.1188	0.000131923	no
BMI	common variants	clumping + thresholding	r2=0.2, p=0.1850	0.0729388	no								BMI	Imputed, MAF 0.1% - 1%	clumping + thresholding	r2=0.2, p=0.1189	0.000136551	no
BMI	common variants	clumping + thresholding	r2=0.2, p=0.1852	0.0729274	no								BMI	Imputed, MAF 0.1% - 1%	clumping + thresholding	r2=0.2, p=0.1190	0.000134088	no
BMI	common variants	clumping + thresholding	r2=0.2, p=0.1854	0.0729186	no								BMI	Imputed, MAF 0.1% - 1%	clumping + thresholding	r2=0.2, p=0.1191	0.000137255	no
BMI	common variants	clumping + thresholding	r2=0.2, p=0.1856	0.0729157	no								BMI	Imputed, MAF 0.1% - 1%	clumping + thresholding	r2=0.2, p=0.1192	0.000132284	no
BMI	common variants	clumping + thresholding	r2=0.2, p=0.1858	0.0729572	no								BMI	Imputed, MAF 0.1% - 1%	clumping + thresholding	r2=0.2, p=0.1193	0.000128911	no
BMI	common variants	clumping + thresholding	r2=0.2, p=0.1860	0.0729544	no								BMI	Imputed, MAF 0.1% - 1%	clumping + thresholding	r2=0.2, p=0.1194	0.000129715	no
BMI	common variants	clumping + thresholding	r2=0.2, p=0.1862	0.072954	no								BMI	Imputed, MAF 0.1% - 1%	clumping + thresholding	r2=0.2, p=0.1195	0.000132043	no
BMI	common variants	clumping + thresholding	r2=0.2, p=0.1864	0.0729785	no								BMI	Imputed, MAF 0.1% - 1%	clumping + thresholding	r2=0.2, p=0.1196	0.000129098	no
BMI	common variants	clumping + thresholding	r2=0.2, p=0.1866	0.0729692	no								BMI	Imputed, MAF 0.1% - 1%	clumping + thresholding	r2=0.2, p=0.1197	0.00012935	no
BMI	common variants	clumping + thresholding	r2=0.2, p=0.1868	0.0729959	no								BMI	Imputed, MAF 0.1% - 1%	clumping + thresholding	r2=0.2, p=0.1198	0.00012939	no
BMI	common variants	clumping + thresholding	r2=0.2, p=0.1870	0.0729934	no								BMI	Imputed, MAF 0.1% - 1%	clumping + thresholding	r2=0.2, p=0.1199	0.000131343	no
BMI	common variants	clumping + thresholding	r2=0.2, p=0.1872	0.0729745	no								BMI	Imputed, MAF 0.1% - 1%	clumping + thresholding	r2=0.2, p=0.1200	0.000133798	no
BMI	common variants	clumping + thresholding	r2=0.2, p=0.1874	0.0729648	no								BMI	Imputed, MAF 0.1% - 1%	clumping + thresholding	r2=0.2, p=0.1201	0.000135463	no
BMI	common variants	clumping + thresholding	r2=0.2, p=0.1876	0.0729712	no								BMI	Imputed, MAF 0.1% - 1%	clumping + thresholding	r2=0.2, p=0.1202	0.00013382	no
BMI	common variants	clumping + thresholding	r2=0.2, p=0.1878	0.0729418	no								BMI	Imputed, MAF 0.1% - 1%	clumping + thresholding	r2=0.2, p=0.1203	0.000131788	no
BMI	common variants	clumping + thresholding	r2=0.2, p=0.1880	0.0729581	no								BMI	Imputed, MAF 0.1% - 1%	clumping + thresholding	r2=0.2, p=0.1204	0.000128467	no
BMI	common variants	clumping + thresholding	r2=0.2, p=0.1882	0.0729644	no								BMI	Imputed, MAF 0.1% - 1%	clumping + thresholding	r2=0.2, p=0.1205	0.000128592	no
BMI	common variants	clumping + thresholding	r2=0.2, p=0.1884	0.0729174	no								BMI	Imputed, MAF 0.1% - 1%	clumping + thresholding	r2=0.2, p=0.1206	0.000130718	no
BMI	common variants	clumping + thresholding	r2=0.2, p=0.1886	0.072895	no								BMI	Imputed, MAF 0.1% - 1%	clumping + thresholding	r2=0.2, p=0.1207	0.000131618	no
BMI	common variants	clumping + thresholding	r2=0.2, p=0.1888	0.0728872	no								BMI	Imputed, MAF 0.1% - 1%	clumping + thresholding	r2=0.2, p=0.1208	0.000131858	no
BMI	common variants	clumping + thresholding	r2=0.2, p=0.1890	0.072906	no								BMI	Imputed, MAF 0.1% - 1%	clumping + thresholding	r2=0.2, p=0.1209	0.000130719	no
BMI	common variants	clumping + thresholding	r2=0.2, p=0.1892	0.0729174	no								BMI	Imputed, MAF 0.1% - 1%	clumping + thresholding	r2=0.2, p=0.1210	0.00013323	no
BMI	common variants	clumping + thresholding	r2=0.2, p=0.1894	0.0729175	no								BMI	Imputed, MAF 0.1% - 1%	clumping + thresholding	r2=0.2, p=0.1211	0.000133468	no
BMI	common variants	clumping + thresholding	r2=0.2, p=0.1896	0.0729209	no								BMI	Imputed, MAF 0.1% - 1%	clumping + thresholding	r2=0.2, p=0.1212	0.000135664	no
BMI	common variants	clumping + thresholding	r2=0.2, p=0.1898	0.0729167	no								BMI	Imputed, MAF 0.1% - 1%	clumping + thresholding	r2=0.2, p=0.1213	0.000137055	no
BMI	common variants	clumping + thresholding	r2=0.2, p=0.1900	0.0729064	no								BMI	Imputed, MAF 0.1% - 1%	clumping + thresholding	r2=0.2, p=0.1214	0.000137216	no
BMI	common variants	clumping + thresholding	r2=0.2, p=0.1902	0.0728937	no								BMI	Imputed, MAF 0.1% - 1%	clumping + thresholding	r2=0.2, p=0.1215	0.000138661	no
BMI	common variants	clumping + thresholding	r2=0.2, p=0.1904	0.0728929	no								BMI	Imputed, MAF 0.1% - 1%	clumping + thresholding	r2=0.2, p=0.1216	0.000137483	no
BMI	common variants	clumping + thresholding	r2=0.2, p=0.1906	0.0728883	no								BMI	Imputed, MAF 0.1% - 1%	clumping + thresholding	r2=0.2, p=0.1217	0.000137849	no
BMI	common variants	clumping + thresholding	r2=0.2, p=0.1908	0.0728829	no								BMI	Imputed, MAF 0.1% - 1%	clumping + thresholding	r2=0.2, p=0.1218	0.000139553	no
BMI	common variants	clumping + thresholding	r2=0.2, p=0.1910	0.0728686	no								BMI	Imputed, MAF 0.1% - 1%	clumping + thresholding	r2=0.2, p=0.1219	0.000141567	no
BMI	common variants	clumping + thresholding	r2=0.2, p=0.1912	0.0728704	no								BMI	Imputed, MAF 0.1% - 1%	clumping + thresholding	r2=0.2, p=0.1220	0.000142108	no
BMI	common variants	clumping + thresholding	r2=0.2, p=0.1914	0.07284	no								BMI	Imputed, MAF 0.1% - 1%	clumping + thresholding	r2=0.2, p=0.1221	0.000144415	no
BMI	common variants	clumping + thresholding	r2=0.2, p=0.1916	0.0728283	no								BMI	Imputed, MAF 0.1% - 1%	clumping + thresholding	r2=0.2, p=0.1222	0.000146705	no
BMI	common variants	clumping + thresholding	r2=0.2, p=0.1918	0.0728557	no								BMI	Imputed, MAF 0.1% - 1%	clumping + thresholding	r2=0.2, p=0.1223	0.000145248	no
BMI	common variants	clumping + thresholding	r2=0.2, p=0.1920	0.0728175	no								BMI	Imputed, MAF 0.1% - 1%	clumping + thresholding	r2=0.2, p=0.1224	0.000146314	no
BMI	common variants	clumping + thresholding	r2=0.2, p=0.1922	0.0728337	no								BMI	Imputed, MAF 0.1% - 1%	clumping + thresholding	r2=0.2, p=0.1225	0.000145413	no
BMI	common variants	clumping + thresholding	r2=0.2, p=0.1924	0.0728613	no								BMI	Imputed, MAF 0.1% - 1%	clumping + thresholding	r2=0.2, p=0.1226	0.000147044	no
BMI	common variants	clumping + thresholding	r2=0.2, p=0.1926	0.0728964	no								BMI	Imputed, MAF 0.1% - 1%	clumping + thresholding	r2=0.2, p=0.1227	0.00014802	no
BMI	common variants	clumping + thresholding	r2=0.2, p=0.1928	0.0729133	no								BMI	Imputed, MAF 0.1% - 1%	clumping + thresholding	r2=0.2, p=0.1228	0.000148339	no
BMI	common variants	clumping + thresholding	r2=0.2, p=0.1930	0.0729282	no								BMI	Imputed, MAF 0.1% - 1%	clumping + thresholding	r2=0.2, p=0.1229	0.000149469	no
BMI	common variants	clumping + thresholding	r2=0.2, p=0.1932	0.0729471	no								BMI	Imputed, MAF 0.1% - 1%	clumping + thresholding	r2=0.2, p=0.1230	0.0001504	no
BMI	common variants	clumping + thresholding	r2=0.2, p=0.1934	0.0729598	no								BMI	Imputed, MAF 0.1% - 1%	clumping + thresholding	r2=0.2, p=0.1231	0.00015331	no
BMI	common variants	clumping + thresholding	r2=0.2, p=0.1936	0.0729919	no								BMI	Imputed, MAF 0.1% - 1%	clumping + thresholding	r2=0.2, p=0.1232	0.00015217	no
BMI	common variants	clumping + thresholding	r2=0.2, p=0.1938	0.0730048	no								BMI	Imputed, MAF 0.1% - 1%	clumping + thresholding	r2=0.2, p=0.1233	0.000147173	no
BMI	common variants	clumping + thresholding	r2=0.2, p=0.1940	0.0730231	no								BMI	Imputed, MAF 0.1% - 1%	clumping + thresholding	r2=0.2, p=0.1234	0.00015023	no
BMI	common variants	clumping + thresholding	r2=0.2, p=0.1942	0.0730205	no								BMI	Imputed, MAF 0.1% - 1%	clumping + thresholding	r2=0.2, p=0.1235	0.000150994	no
BMI	common variants	clumping + thresholding	r2=0.2, p=0.1944	0.0730374	no								BMI	Imputed, MAF 0.1% - 1%	clumping + thresholding	r2=0.2, p=0.1236	0.000152488	no
BMI	common variants	clumping + thresholding	r2=0.2, p=0.1946	0.0730191	no								BMI	Imputed, MAF 0.1% - 1%	clumping + thresholding	r2=0.2, p=0.1237	0.000154275	no
BMI	common variants	clumping + thresholding	r2=0.2, p=0.1948	0.0730134	no								BMI	Imputed, MAF 0.1% - 1%	clumping + thresholding	r2=0.2, p=0.1238	0.000155915	no
BMI	common variants	clumping + thresholding	r2=0.2, p=0.1950	0.0730246	no								BMI	Imputed, MAF 0.1% - 1%	clumping + thresholding	r2=0.2, p=0.1239	0.000157664	no
BMI	common variants	clumping + thresholding	r2=0.2, p=0.1952	0.0729926	no								BMI	Imputed, MAF 0.1% - 1%	clumping + thresholding	r2=0.2, p=0.1240	0.00015984	no
BMI	common variants	clumping + thresholding	r2=0.2, p=0.1954	0.0730103	no								BMI	Imputed, MAF 0.1% - 1%	clumping + thresholding	r2=0.2, p=0.1241	0.000159843	no
BMI	common variants	clumping + thresholding	r2=0.2, p=0.1956	0.0730518	no								BMI	Imputed, MAF 0.1% - 1%	clumping + thresholding	r2=0.2, p=0.1242	0.000159844	no
BMI	common variants	clumping + thresholding	r2=0.2, p=0.1958	0.0730741	no								BMI	Imputed, MAF 0.1% - 1%	clumping + thresholding	r2=0.2, p=0.1243	0.000159432	no
BMI	common variants	clumping + thresholding	r2=0.2, p=0.1960	0.0730525	no								BMI	Imputed, MAF 0.1% - 1%	clumping + thresholding	r2=0.2, p=0.1244	0.000159665	no
BMI	common variants	clumping + thresholding	r2=0.2, p=0.1962	0.0730667	no								BMI	Imputed, MAF 0.1% - 1%	clumping + thresholding	r2=0.2, p=0.1245	0.000161904	no
BMI	common variants	clumping + thresholding	r2=0.2, p=0.1964	0.0730584	no								BMI	Imputed, MAF 0.1% - 1%	clumping + thresholding	r2=0.2, p=0.1246	0.000160577	no
BMI	common variants	clumping + thresholding	r2=0.2, p=0.1966	0.0730678	no								BMI	Imputed, MAF 0.1% - 1%	clumping + thresholding	r2=0.2, p=0.1247	0.000157035	no
BMI	common variants	clumping + thresholding	r2=0.2, p=0.1968	0.0730578	no								BMI	Imputed, MAF 0.1% - 1%	clumping + thresholding	r2=0.2, p=0.1248	0.000159349	no
BMI	common variants	clumping + thresholding	r2=0.2, p=0.1970	0.0730787	no								BMI	Imputed, MAF 0.1% - 1%	clumping + thresholding	r2=0.2, p=0.1249	0.000161198	no
BMI	common variants	clumping + thresholding	r2=0.2, p=0.1972	0.0731145	no								BMI	Imputed, MAF 0.1% - 1%	clumping + thresholding	r2=0.2, p=0.1250	0.000159884	no
BMI	common variants	clumping + thresholding	r2=0.2, p=0.1974	0.0731363	no								BMI	Imputed, MAF 0.1% - 1%	clumping + thresholding	r2=0.2, p=0.1251	0.000157097	no
BMI	common variants	clumping + thresholding	r2=0.2, p=0.1976	0.0731364	no								BMI	Imputed, MAF 0.1% - 1%	clumping + thresholding	r2=0.2, p=0.1252	0.000156108	no
BMI	common variants	clumping + thresholding	r2=0.2, p=0.1978	0.0731491	no								BMI	Imputed, MAF 0.1% - 1%	clumping + thresholding	r2=0.2, p=0.1253	0.000157315	no
BMI	common variants	clumping + thresholding	r2=0.2, p=0.1980	0.0731579	no								BMI	Imputed, MAF 0.1% - 1%	clumping + thresholding	r2=0.2, p=0.1254	0.000156595	no
BMI	common variants	clumping + thresholding	r2=0.2, p=0.1982	0.0731488	no								BMI	Imputed, MAF 0.1% - 1%	clumping + thresholding	r2=0.2, p=0.1255	0.000159563	no
BMI	common variants	clumping + thresholding	r2=0.2, p=0.1984	0.0731483	no								BMI	Imputed, MAF 0.1% - 1%	clumping + thresholding	r2=0.2, p=0.1256	0.000143206	no
BMI	common variants	clumping + thresholding	r2=0.2, p=0.1986	0.0731658	no								BMI	Imputed, MAF 0.1% - 1%	clumping + thresholding	r2=0.2, p=0.1257	0.000143168	no
BMI	common variants	clumping + thresholding	r2=0.2, p=0.1988	0.0731578	no								BMI	Imputed, MAF 0.1% - 1%	clumping + thresholding	r2=0.2, p=0.1258	0.000145939	no
BMI	common variants	clumping + thresholding	r2=0.2, p=0.1990	0.0731376	no								BMI	Imputed, MAF 0.1% - 1%	clumping + thresholding	r2=0.2, p=0.1259	0.000133246	no
BMI	common variants	clumping + thresholding	r2=0.2, p=0.1992	0.0731215	no								BMI	Imputed, MAF 0.1% - 1%	clumping + thresholding	r2=0.2, p=0.1260	0.000133733	no
BMI	common variants	clumping + thresholding	r2=0.2, p=0.1994	0.0731216	no								BMI	Imputed, MAF 0.1% - 1%	clumping + thresholding	r2=0.2, p=0.1261	0.000133266	no
BMI	common variants	clumping + thresholding	r2=0.2, p=0.1996	0.0731256	no								BMI	Imputed, MAF 0.1% - 1%	clumping + thresholding	r2=0.2, p=0.1262	0.000135257	no
BMI	common variants	clumping + thresholding	r2=0.2, p=0.1998	0.0731375	no								BMI	Imputed, MAF 0.1% - 1%	clumping + thresholding	r2=0.2, p=0.1263	0.000134414	no
BMI	common variants	clumping + thresholding	r2=0.2, p=0.2000	0.0731369	no								BMI	Imputed, MAF 0.1% - 1%	clumping + thresholding	r2=0.2, p=0.1264	0.000133321	no
BMI	common variants	clumping + thresholding	r2=0.2, p=0.2002	0.0731325	no								BMI	Imputed, MAF 0.1% - 1%	clumping + thresholding	r2=0.2, p=0.1265	0.0001329	no
BMI	common variants	clumping + thresholding	r2=0.2, p=0.2004	0.0731367	no								BMI	Imputed, MAF 0.1% - 1%	clumping + thresholding	r2=0.2, p=0.1266	0.000131128	no
BMI	common variants	clumping + thresholding	r2=0.2, p=0.2006	0.0731041	no								BMI	Imputed, MAF 0.1% - 1%	clumping + thresholding	r2=0.2, p=0.1267	0.00013432	no
BMI	common variants	clumping + thresholding	r2=0.2, p=0.2008	0.0731021	no								BMI	Imputed, MAF 0.1% - 1%	clumping + thresholding	r2=0.2, p=0.1268	0.000135799	no
BMI	common variants	clumping + thresholding	r2=0.2, p=0.2010	0.0731149	no								BMI	Imputed, MAF 0.1% - 1%	clumping + thresholding	r2=0.2, p=0.1269	0.000134698	no
BMI	common variants	clumping + thresholding	r2=0.2, p=0.2012	0.0731379	no								BMI	Imputed, MAF 0.1% - 1%	clumping + thresholding	r2=0.2, p=0.1270	0.0001353	no
BMI	common variants	clumping + thresholding	r2=0.2, p=0.2014	0.0731318	no								BMI	Imputed, MAF 0.1% - 1%	clumping + thresholding	r2=0.2, p=0.1271	0.000133132	no
BMI	common variants	clumping + thresholding	r2=0.2, p=0.2016	0.0731449	no								BMI	Imputed, MAF 0.1% - 1%	clumping + thresholding	r2=0.2, p=0.1272	0.000133522	no
BMI	common variants	clumping + thresholding	r2=0.2, p=0.2018	0.0731299	no								BMI	Imputed, MAF 0.1% - 1%	clumping + thresholding	r2=0.2, p=0.1273	0.000133084	no
BMI	common variants	clumping + thresholding	r2=0.2, p=0.2020	0.0731372	no								BMI	Imputed, MAF 0.1% - 1%	clumping + thresholding	r2=0.2, p=0.1274	0.000134223	no
BMI	common variants	clumping + thresholding	r2=0.2, p=0.2022	0.0731527	no								BMI	Imputed, MAF 0.1% - 1%	clumping + thresholding	r2=0.2, p=0.1275	0.00013459	no
BMI	common variants	clumping + thresholding	r2=0.2, p=0.2024	0.0731641	no								BMI	Imputed, MAF 0.1% - 1%	clumping + thresholding	r2=0.2, p=0.1276	0.000131169	no
BMI	common variants	clumping + thresholding	r2=0.2, p=0.2026	0.0731682	no								BMI	Imputed, MAF 0.1% - 1%	clumping + thresholding	r2=0.2, p=0.1277	0.000128208	no
BMI	common variants	clumping + thresholding	r2=0.2, p=0.2028	0.0731707	no								BMI	Imputed, MAF 0.1% - 1%	clumping + thresholding	r2=0.2, p=0.1278	0.000126378	no
BMI	common variants	clumping + thresholding	r2=0.2, p=0.2030	0.0731496	no								BMI	Imputed, MAF 0.1% - 1%	clumping + thresholding	r2=0.2, p=0.1279	0.000123851	no
BMI	common variants	clumping + thresholding	r2=0.2, p=0.2032	0.0731415	no								BMI	Imputed, MAF 0.1% - 1%	clumping + thresholding	r2=0.2, p=0.1280	0.000124031	no
BMI	common variants	clumping + thresholding	r2=0.2, p=0.2034	0.0731329	no								BMI	Imputed, MAF 0.1% - 1%	clumping + thresholding	r2=0.2, p=0.1281	0.00012412	no
BMI	common variants	clumping + thresholding	r2=0.2, p=0.2036	0.0731296	no								BMI	Imputed, MAF 0.1% - 1%	clumping + thresholding	r2=0.2, p=0.1282	0.000123044	no
BMI	common variants	clumping + thresholding	r2=0.2, p=0.2038	0.073129	no								BMI	Imputed, MAF 0.1% - 1%	clumping + thresholding	r2=0.2, p=0.1283	0.000123747	no
BMI	common variants	clumping + thresholding	r2=0.2, p=0.2040	0.0731137	no								BMI	Imputed, MAF 0.1% - 1%	clumping + thresholding	r2=0.2, p=0.1284	0.000124596	no
BMI	common variants	clumping + thresholding	r2=0.2, p=0.2042	0.0731773	no								BMI	Imputed, MAF 0.1% - 1%	clumping + thresholding	r2=0.2, p=0.1285	0.000124523	no
BMI	common variants	clumping + thresholding	r2=0.2, p=0.2044	0.0731873	no								BMI	Imputed, MAF 0.1% - 1%	clumping + thresholding	r2=0.2, p=0.1286	0.000124887	no
BMI	common variants	clumping + thresholding	r2=0.2, p=0.2046	0.0731842	no								BMI	Imputed, MAF 0.1% - 1%	clumping + thresholding	r2=0.2, p=0.1287	0.000127413	no
BMI	common variants	clumping + thresholding	r2=0.2, p=0.2048	0.0731665	no								BMI	Imputed, MAF 0.1% - 1%	clumping + thresholding	r2=0.2, p=0.1288	0.00012469	no
BMI	common variants	clumping + thresholding	r2=0.2, p=0.2050	0.0731456	no								BMI	Imputed, MAF 0.1% - 1%	clumping + thresholding	r2=0.2, p=0.1289	0.000118182	no
BMI	common variants	clumping + thresholding	r2=0.2, p=0.2052	0.0731208	no								BMI	Imputed, MAF 0.1% - 1%	clumping + thresholding	r2=0.2, p=0.1290	0.000120968	no
BMI	common variants	clumping + thresholding	r2=0.2, p=0.2054	0.0731294	no								BMI	Imputed, MAF 0.1% - 1%	clumping + thresholding	r2=0.2, p=0.1291	0.000121681	no
BMI	common variants	clumping + thresholding	r2=0.2, p=0.2056	0.0731282	no								BMI	Imputed, MAF 0.1% - 1%	clumping + thresholding	r2=0.2, p=0.1292	0.000119343	no
BMI	common variants	clumping + thresholding	r2=0.2, p=0.2058	0.0730953	no								BMI	Imputed, MAF 0.1% - 1%	clumping + thresholding	r2=0.2, p=0.1293	0.000119608	no
BMI	common variants	clumping + thresholding	r2=0.2, p=0.2060	0.0730493	no								BMI	Imputed, MAF 0.1% - 1%	clumping + thresholding	r2=0.2, p=0.1294	0.000118756	no
BMI	common variants	clumping + thresholding	r2=0.2, p=0.2062	0.0730616	no								BMI	Imputed, MAF 0.1% - 1%	clumping + thresholding	r2=0.2, p=0.1295	0.000115493	no
BMI	common variants	clumping + thresholding	r2=0.2, p=0.2064	0.0730878	no								BMI	Imputed, MAF 0.1% - 1%	clumping + thresholding	r2=0.2, p=0.1296	0.000114341	no
BMI	common variants	clumping + thresholding	r2=0.2, p=0.2066	0.0730612	no								BMI	Imputed, MAF 0.1% - 1%	clumping + thresholding	r2=0.2, p=0.1297	0.000115784	no
BMI	common variants	clumping + thresholding	r2=0.2, p=0.2068	0.0730516	no								BMI	Imputed, MAF 0.1% - 1%	clumping + thresholding	r2=0.2, p=0.1298	0.000114439	no
BMI	common variants	clumping + thresholding	r2=0.2, p=0.2070	0.0730658	no								BMI	Imputed, MAF 0.1% - 1%	clumping + thresholding	r2=0.2, p=0.1299	0.000112678	no
BMI	common variants	clumping + thresholding	r2=0.2, p=0.2072	0.0730585	no								BMI	Imputed, MAF 0.1% - 1%	clumping + thresholding	r2=0.2, p=0.1300	0.00011553	no
BMI	common variants	clumping + thresholding	r2=0.2, p=0.2074	0.0730566	no								BMI	Imputed, MAF 0.1% - 1%	clumping + thresholding	r2=0.2, p=0.1301	0.000117111	no
BMI	common variants	clumping + thresholding	r2=0.2, p=0.2076	0.0730387	no								BMI	Imputed, MAF 0.1% - 1%	clumping + thresholding	r2=0.2, p=0.1302	0.000116873	no
BMI	common variants	clumping + thresholding	r2=0.2, p=0.2078	0.0730355	no								BMI	Imputed, MAF 0.1% - 1%	clumping + thresholding	r2=0.2, p=0.1303	0.000115707	no
BMI	common variants	clumping + thresholding	r2=0.2, p=0.2080	0.0730422	no								BMI	Imputed, MAF 0.1% - 1%	clumping + thresholding	r2=0.2, p=0.1304	0.000117441	no
BMI	common variants	clumping + thresholding	r2=0.2, p=0.2082	0.0730592	no								BMI	Imputed, MAF 0.1% - 1%	clumping + thresholding	r2=0.2, p=0.1305	0.000117148	no
BMI	common variants	clumping + thresholding	r2=0.2, p=0.2084	0.0730802	no								BMI	Imputed, MAF 0.1% - 1%	clumping + thresholding	r2=0.2, p=0.1306	0.000115874	no
BMI	common variants	clumping + thresholding	r2=0.2, p=0.2086	0.0731089	no								BMI	Imputed, MAF 0.1% - 1%	clumping + thresholding	r2=0.2, p=0.1307	0.000116904	no
BMI	common variants	clumping + thresholding	r2=0.2, p=0.2088	0.0731139	no								BMI	Imputed, MAF 0.1% - 1%	clumping + thresholding	r2=0.2, p=0.1308	0.000117626	no
BMI	common variants	clumping + thresholding	r2=0.2, p=0.2090	0.073099	no								BMI	Imputed, MAF 0.1% - 1%	clumping + thresholding	r2=0.2, p=0.1309	0.000114674	no
BMI	common variants	clumping + thresholding	r2=0.2, p=0.2092	0.0731196	no								BMI	Imputed, MAF 0.1% - 1%	clumping + thresholding	r2=0.2, p=0.1310	0.000115313	no
BMI	common variants	clumping + thresholding	r2=0.2, p=0.2094	0.0731273	no								BMI	Imputed, MAF 0.1% - 1%	clumping + thresholding	r2=0.2, p=0.1311	0.000113093	no
BMI	common variants	clumping + thresholding	r2=0.2, p=0.2096	0.0731081	no								BMI	Imputed, MAF 0.1% - 1%	clumping + thresholding	r2=0.2, p=0.1312	0.000113756	no
BMI	common variants	clumping + thresholding	r2=0.2, p=0.2098	0.073153	no								BMI	Imputed, MAF 0.1% - 1%	clumping + thresholding	r2=0.2, p=0.1313	0.00011311	no
BMI	common variants	clumping + thresholding	r2=0.2, p=0.2100	0.0731727	no								BMI	Imputed, MAF 0.1% - 1%	clumping + thresholding	r2=0.2, p=0.1314	0.000112036	no
BMI	common variants	clumping + thresholding	r2=0.2, p=0.2102	0.07316	no								BMI	Imputed, MAF 0.1% - 1%	clumping + thresholding	r2=0.2, p=0.1315	0.000111753	no
BMI	common variants	clumping + thresholding	r2=0.2, p=0.2104	0.0731473	no								BMI	Imputed, MAF 0.1% - 1%	clumping + thresholding	r2=0.2, p=0.1316	0.000113228	no
BMI	common variants	clumping + thresholding	r2=0.2, p=0.2106	0.0731567	no								BMI	Imputed, MAF 0.1% - 1%	clumping + thresholding	r2=0.2, p=0.1317	0.000115283	no
BMI	common variants	clumping + thresholding	r2=0.2, p=0.2108	0.0731372	no								BMI	Imputed, MAF 0.1% - 1%	clumping + thresholding	r2=0.2, p=0.1318	0.0001139	no
BMI	common variants	clumping + thresholding	r2=0.2, p=0.2110	0.0731534	no								BMI	Imputed, MAF 0.1% - 1%	clumping + thresholding	r2=0.2, p=0.1319	0.000114704	no
BMI	common variants	clumping + thresholding	r2=0.2, p=0.2112	0.0731508	no								BMI	Imputed, MAF 0.1% - 1%	clumping + thresholding	r2=0.2, p=0.1320	0.00011369	no
BMI	common variants	clumping + thresholding	r2=0.2, p=0.2114	0.0731586	no								BMI	Imputed, MAF 0.1% - 1%	clumping + thresholding	r2=0.2, p=0.1321	0.000117051	no
BMI	common variants	clumping + thresholding	r2=0.2, p=0.2116	0.0731523	no								BMI	Imputed, MAF 0.1% - 1%	clumping + thresholding	r2=0.2, p=0.1322	0.000117395	no
BMI	common variants	clumping + thresholding	r2=0.2, p=0.2118	0.0731622	no								BMI	Imputed, MAF 0.1% - 1%	clumping + thresholding	r2=0.2, p=0.1323	0.000115524	no
BMI	common variants	clumping + thresholding	r2=0.2, p=0.2120	0.0731428	no								BMI	Imputed, MAF 0.1% - 1%	clumping + thresholding	r2=0.2, p=0.1324	0.000116853	no
BMI	common variants	clumping + thresholding	r2=0.2, p=0.2122	0.0731596	no								BMI	Imputed, MAF 0.1% - 1%	clumping + thresholding	r2=0.2, p=0.1325	0.000115718	no
BMI	common variants	clumping + thresholding	r2=0.2, p=0.2124	0.0731613	no								BMI	Imputed, MAF 0.1% - 1%	clumping + thresholding	r2=0.2, p=0.1326	0.000116763	no
BMI	common variants	clumping + thresholding	r2=0.2, p=0.2126	0.0731396	no								BMI	Imputed, MAF 0.1% - 1%	clumping + thresholding	r2=0.2, p=0.1327	0.000116746	no
BMI	common variants	clumping + thresholding	r2=0.2, p=0.2128	0.0731282	no								BMI	Imputed, MAF 0.1% - 1%	clumping + thresholding	r2=0.2, p=0.1328	0.000114434	no
BMI	common variants	clumping + thresholding	r2=0.2, p=0.2130	0.0731077	no								BMI	Imputed, MAF 0.1% - 1%	clumping + thresholding	r2=0.2, p=0.1329	0.00011473	no
BMI	common variants	clumping + thresholding	r2=0.2, p=0.2132	0.0731067	no								BMI	Imputed, MAF 0.1% - 1%	clumping + thresholding	r2=0.2, p=0.1330	0.000114108	no
BMI	common variants	clumping + thresholding	r2=0.2, p=0.2134	0.0731004	no								BMI	Imputed, MAF 0.1% - 1%	clumping + thresholding	r2=0.2, p=0.1331	0.00011296	no
BMI	common variants	clumping + thresholding	r2=0.2, p=0.2136	0.0731018	no								BMI	Imputed, MAF 0.1% - 1%	clumping + thresholding	r2=0.2, p=0.1332	0.000110973	no
BMI	common variants	clumping + thresholding	r2=0.2, p=0.2138	0.0731003	no								BMI	Imputed, MAF 0.1% - 1%	clumping + thresholding	r2=0.2, p=0.1333	0.000109089	no
BMI	common variants	clumping + thresholding	r2=0.2, p=0.2140	0.0730914	no								BMI	Imputed, MAF 0.1% - 1%	clumping + thresholding	r2=0.2, p=0.1334	0.000109051	no
BMI	common variants	clumping + thresholding	r2=0.2, p=0.2142	0.0730623	no								BMI	Imputed, MAF 0.1% - 1%	clumping + thresholding	r2=0.2, p=0.1335	0.000107901	no
BMI	common variants	clumping + thresholding	r2=0.2, p=0.2144	0.0730808	no								BMI	Imputed, MAF 0.1% - 1%	clumping + thresholding	r2=0.2, p=0.1336	0.000107121	no
BMI	common variants	clumping + thresholding	r2=0.2, p=0.2146	0.073111	no								BMI	Imputed, MAF 0.1% - 1%	clumping + thresholding	r2=0.2, p=0.1337	0.000106039	no
BMI	common variants	clumping + thresholding	r2=0.2, p=0.2148	0.0730931	no								BMI	Imputed, MAF 0.1% - 1%	clumping + thresholding	r2=0.2, p=0.1338	0.000107974	no
BMI	common variants	clumping + thresholding	r2=0.2, p=0.2150	0.0730804	no								BMI	Imputed, MAF 0.1% - 1%	clumping + thresholding	r2=0.2, p=0.1339	0.000105554	no
BMI	common variants	clumping + thresholding	r2=0.2, p=0.2152	0.0731117	no								BMI	Imputed, MAF 0.1% - 1%	clumping + thresholding	r2=0.2, p=0.1340	0.000106886	no
BMI	common variants	clumping + thresholding	r2=0.2, p=0.2154	0.0730787	no								BMI	Imputed, MAF 0.1% - 1%	clumping + thresholding	r2=0.2, p=0.1341	0.000107073	no
BMI	common variants	clumping + thresholding	r2=0.2, p=0.2156	0.0730257	no								BMI	Imputed, MAF 0.1% - 1%	clumping + thresholding	r2=0.2, p=0.1342	0.00011001	no
BMI	common variants	clumping + thresholding	r2=0.2, p=0.2158	0.0730356	no								BMI	Imputed, MAF 0.1% - 1%	clumping + thresholding	r2=0.2, p=0.1343	0.000109332	no
BMI	common variants	clumping + thresholding	r2=0.2, p=0.2160	0.0730458	no								BMI	Imputed, MAF 0.1% - 1%	clumping + thresholding	r2=0.2, p=0.1344	0.000108694	no
BMI	common variants	clumping + thresholding	r2=0.2, p=0.2162	0.0730355	no								BMI	Imputed, MAF 0.1% - 1%	clumping + thresholding	r2=0.2, p=0.1345	0.00010913	no
BMI	common variants	clumping + thresholding	r2=0.2, p=0.2164	0.0730401	no								BMI	Imputed, MAF 0.1% - 1%	clumping + thresholding	r2=0.2, p=0.1346	0.000108632	no
BMI	common variants	clumping + thresholding	r2=0.2, p=0.2166	0.0730213	no								BMI	Imputed, MAF 0.1% - 1%	clumping + thresholding	r2=0.2, p=0.1347	0.000109159	no
BMI	common variants	clumping + thresholding	r2=0.2, p=0.2168	0.0730095	no								BMI	Imputed, MAF 0.1% - 1%	clumping + thresholding	r2=0.2, p=0.1348	0.000108541	no
BMI	common variants	clumping + thresholding	r2=0.2, p=0.2170	0.0730251	no								BMI	Imputed, MAF 0.1% - 1%	clumping + thresholding	r2=0.2, p=0.1349	0.0001098	no
BMI	common variants	clumping + thresholding	r2=0.2, p=0.2172	0.073033	no								BMI	Imputed, MAF 0.1% - 1%	clumping + thresholding	r2=0.2, p=0.1350	0.000110147	no
BMI	common variants	clumping + thresholding	r2=0.2, p=0.2174	0.0730418	no								BMI	Imputed, MAF 0.1% - 1%	clumping + thresholding	r2=0.2, p=0.1351	0.000112528	no
BMI	common variants	clumping + thresholding	r2=0.2, p=0.2176	0.073049	no								BMI	Imputed, MAF 0.1% - 1%	clumping + thresholding	r2=0.2, p=0.1352	0.000113499	no
BMI	common variants	clumping + thresholding	r2=0.2, p=0.2178	0.0730458	no								BMI	Imputed, MAF 0.1% - 1%	clumping + thresholding	r2=0.2, p=0.1353	0.00011272	no
BMI	common variants	clumping + thresholding	r2=0.2, p=0.2180	0.0730614	no								BMI	Imputed, MAF 0.1% - 1%	clumping + thresholding	r2=0.2, p=0.1354	0.000111572	no
BMI	common variants	clumping + thresholding	r2=0.2, p=0.2182	0.0730646	no								BMI	Imputed, MAF 0.1% - 1%	clumping + thresholding	r2=0.2, p=0.1355	0.000109239	no
BMI	common variants	clumping + thresholding	r2=0.2, p=0.2184	0.0730561	no								BMI	Imputed, MAF 0.1% - 1%	clumping + thresholding	r2=0.2, p=0.1356	0.000108023	no
BMI	common variants	clumping + thresholding	r2=0.2, p=0.2186	0.073032	no								BMI	Imputed, MAF 0.1% - 1%	clumping + thresholding	r2=0.2, p=0.1357	0.000108188	no
BMI	common variants	clumping + thresholding	r2=0.2, p=0.2188	0.0730511	no								BMI	Imputed, MAF 0.1% - 1%	clumping + thresholding	r2=0.2, p=0.1358	0.00010904	no
BMI	common variants	clumping + thresholding	r2=0.2, p=0.2190	0.0730779	no								BMI	Imputed, MAF 0.1% - 1%	clumping + thresholding	r2=0.2, p=0.1359	0.00010779	no
BMI	common variants	clumping + thresholding	r2=0.2, p=0.2192	0.0730867	no								BMI	Imputed, MAF 0.1% - 1%	clumping + thresholding	r2=0.2, p=0.1360	0.000105306	no
BMI	common variants	clumping + thresholding	r2=0.2, p=0.2194	0.0731004	no								BMI	Imputed, MAF 0.1% - 1%	clumping + thresholding	r2=0.2, p=0.1361	0.000104558	no
BMI	common variants	clumping + thresholding	r2=0.2, p=0.2196	0.0731144	no								BMI	Imputed, MAF 0.1% - 1%	clumping + thresholding	r2=0.2, p=0.1362	0.000104954	no
BMI	common variants	clumping + thresholding	r2=0.2, p=0.2198	0.0731188	no								BMI	Imputed, MAF 0.1% - 1%	clumping + thresholding	r2=0.2, p=0.1363	0.000105219	no
BMI	common variants	clumping + thresholding	r2=0.2, p=0.2200	0.0731263	no								BMI	Imputed, MAF 0.1% - 1%	clumping + thresholding	r2=0.2, p=0.1364	0.000104762	no
BMI	common variants	clumping + thresholding	r2=0.2, p=0.2202	0.0731164	no								BMI	Imputed, MAF 0.1% - 1%	clumping + thresholding	r2=0.2, p=0.1365	0.0001029	no
BMI	common variants	clumping + thresholding	r2=0.2, p=0.2204	0.0731161	no								BMI	Imputed, MAF 0.1% - 1%	clumping + thresholding	r2=0.2, p=0.1366	0.000104041	no
BMI	common variants	clumping + thresholding	r2=0.2, p=0.2206	0.0731324	no								BMI	Imputed, MAF 0.1% - 1%	clumping + thresholding	r2=0.2, p=0.1367	0.000105984	no
BMI	common variants	clumping + thresholding	r2=0.2, p=0.2208	0.0731479	no								BMI	Imputed, MAF 0.1% - 1%	clumping + thresholding	r2=0.2, p=0.1368	0.000105937	no
BMI	common variants	clumping + thresholding	r2=0.2, p=0.2210	0.0731499	no								BMI	Imputed, MAF 0.1% - 1%	clumping + thresholding	r2=0.2, p=0.1369	0.000106448	no
BMI	common variants	clumping + thresholding	r2=0.2, p=0.2212	0.0731585	no								BMI	Imputed, MAF 0.1% - 1%	clumping + thresholding	r2=0.2, p=0.1370	0.000104339	no
BMI	common variants	clumping + thresholding	r2=0.2, p=0.2214	0.0731626	no								BMI	Imputed, MAF 0.1% - 1%	clumping + thresholding	r2=0.2, p=0.1371	0.000105442	no
BMI	common variants	clumping + thresholding	r2=0.2, p=0.2216	0.0731655	no								BMI	Imputed, MAF 0.1% - 1%	clumping + thresholding	r2=0.2, p=0.1372	0.000106404	no
BMI	common variants	clumping + thresholding	r2=0.2, p=0.2218	0.0731676	no								BMI	Imputed, MAF 0.1% - 1%	clumping + thresholding	r2=0.2, p=0.1373	0.000107189	no
BMI	common variants	clumping + thresholding	r2=0.2, p=0.2220	0.0731697	no								BMI	Imputed, MAF 0.1% - 1%	clumping + thresholding	r2=0.2, p=0.1374	0.000105889	no
BMI	common variants	clumping + thresholding	r2=0.2, p=0.2222	0.0731584	no								BMI	Imputed, MAF 0.1% - 1%	clumping + thresholding	r2=0.2, p=0.1375	0.000108475	no
BMI	common variants	clumping + thresholding	r2=0.2, p=0.2224	0.0731485	no								BMI	Imputed, MAF 0.1% - 1%	clumping + thresholding	r2=0.2, p=0.1376	0.000109464	no
BMI	common variants	clumping + thresholding	r2=0.2, p=0.2226	0.0731528	no								BMI	Imputed, MAF 0.1% - 1%	clumping + thresholding	r2=0.2, p=0.1377	0.000111543	no
BMI	common variants	clumping + thresholding	r2=0.2, p=0.2228	0.0731631	no								BMI	Imputed, MAF 0.1% - 1%	clumping + thresholding	r2=0.2, p=0.1378	0.000109872	no
BMI	common variants	clumping + thresholding	r2=0.2, p=0.2230	0.0731496	no								BMI	Imputed, MAF 0.1% - 1%	clumping + thresholding	r2=0.2, p=0.1379	0.000110475	no
BMI	common variants	clumping + thresholding	r2=0.2, p=0.2232	0.0731417	no								BMI	Imputed, MAF 0.1% - 1%	clumping + thresholding	r2=0.2, p=0.1380	0.000109512	no
BMI	common variants	clumping + thresholding	r2=0.2, p=0.2234	0.0731288	no								BMI	Imputed, MAF 0.1% - 1%	clumping + thresholding	r2=0.2, p=0.1381	0.000109662	no
BMI	common variants	clumping + thresholding	r2=0.2, p=0.2236	0.0731267	no								BMI	Imputed, MAF 0.1% - 1%	clumping + thresholding	r2=0.2, p=0.1382	0.000109401	no
BMI	common variants	clumping + thresholding	r2=0.2, p=0.2238	0.0731271	no								BMI	Imputed, MAF 0.1% - 1%	clumping + thresholding	r2=0.2, p=0.1383	0.000110249	no
BMI	common variants	clumping + thresholding	r2=0.2, p=0.2240	0.0731198	no								BMI	Imputed, MAF 0.1% - 1%	clumping + thresholding	r2=0.2, p=0.1384	0.000107566	no
BMI	common variants	clumping + thresholding	r2=0.2, p=0.2242	0.0731358	no								BMI	Imputed, MAF 0.1% - 1%	clumping + thresholding	r2=0.2, p=0.1385	0.000108702	no
BMI	common variants	clumping + thresholding	r2=0.2, p=0.2244	0.0731265	no								BMI	Imputed, MAF 0.1% - 1%	clumping + thresholding	r2=0.2, p=0.1386	0.000110132	no
BMI	common variants	clumping + thresholding	r2=0.2, p=0.2246	0.0731354	no								BMI	Imputed, MAF 0.1% - 1%	clumping + thresholding	r2=0.2, p=0.1387	0.000109554	no
BMI	common variants	clumping + thresholding	r2=0.2, p=0.2248	0.0731197	no								BMI	Imputed, MAF 0.1% - 1%	clumping + thresholding	r2=0.2, p=0.1388	0.000109626	no
BMI	common variants	clumping + thresholding	r2=0.2, p=0.2250	0.0730943	no								BMI	Imputed, MAF 0.1% - 1%	clumping + thresholding	r2=0.2, p=0.1389	0.000109939	no
BMI	common variants	clumping + thresholding	r2=0.2, p=0.2252	0.0730462	no								BMI	Imputed, MAF 0.1% - 1%	clumping + thresholding	r2=0.2, p=0.1390	0.000110454	no
BMI	common variants	clumping + thresholding	r2=0.2, p=0.2254	0.0730401	no								BMI	Imputed, MAF 0.1% - 1%	clumping + thresholding	r2=0.2, p=0.1391	0.000108781	no
BMI	common variants	clumping + thresholding	r2=0.2, p=0.2256	0.0730649	no								BMI	Imputed, MAF 0.1% - 1%	clumping + thresholding	r2=0.2, p=0.1392	0.000110444	no
BMI	common variants	clumping + thresholding	r2=0.2, p=0.2258	0.0730729	no								BMI	Imputed, MAF 0.1% - 1%	clumping + thresholding	r2=0.2, p=0.1393	0.000114149	no
BMI	common variants	clumping + thresholding	r2=0.2, p=0.2260	0.0730628	no								BMI	Imputed, MAF 0.1% - 1%	clumping + thresholding	r2=0.2, p=0.1394	0.000115887	no
BMI	common variants	clumping + thresholding	r2=0.2, p=0.2262	0.0730741	no								BMI	Imputed, MAF 0.1% - 1%	clumping + thresholding	r2=0.2, p=0.1395	0.000115875	no
BMI	common variants	clumping + thresholding	r2=0.2, p=0.2264	0.0730614	no								BMI	Imputed, MAF 0.1% - 1%	clumping + thresholding	r2=0.2, p=0.1396	0.000117409	no
BMI	common variants	clumping + thresholding	r2=0.2, p=0.2266	0.0730701	no								BMI	Imputed, MAF 0.1% - 1%	clumping + thresholding	r2=0.2, p=0.1397	0.000118337	no
BMI	common variants	clumping + thresholding	r2=0.2, p=0.2268	0.0730585	no								BMI	Imputed, MAF 0.1% - 1%	clumping + thresholding	r2=0.2, p=0.1398	0.00011656	no
BMI	common variants	clumping + thresholding	r2=0.2, p=0.2270	0.0730691	no								BMI	Imputed, MAF 0.1% - 1%	clumping + thresholding	r2=0.2, p=0.1399	0.000116157	no
BMI	common variants	clumping + thresholding	r2=0.2, p=0.2272	0.0730695	no								BMI	Imputed, MAF 0.1% - 1%	clumping + thresholding	r2=0.2, p=0.1400	0.000118886	no
BMI	common variants	clumping + thresholding	r2=0.2, p=0.2274	0.0730511	no								BMI	Imputed, MAF 0.1% - 1%	clumping + thresholding	r2=0.2, p=0.1401	0.000121411	no
BMI	common variants	clumping + thresholding	r2=0.2, p=0.2276	0.0730325	no								BMI	Imputed, MAF 0.1% - 1%	clumping + thresholding	r2=0.2, p=0.1402	0.000124339	no
BMI	common variants	clumping + thresholding	r2=0.2, p=0.2278	0.0730475	no								BMI	Imputed, MAF 0.1% - 1%	clumping + thresholding	r2=0.2, p=0.1403	0.000123189	no
BMI	common variants	clumping + thresholding	r2=0.2, p=0.2280	0.0730458	no								BMI	Imputed, MAF 0.1% - 1%	clumping + thresholding	r2=0.2, p=0.1404	0.000126103	no
BMI	common variants	clumping + thresholding	r2=0.2, p=0.2282	0.0730631	no								BMI	Imputed, MAF 0.1% - 1%	clumping + thresholding	r2=0.2, p=0.1405	0.00012522	no
BMI	common variants	clumping + thresholding	r2=0.2, p=0.2284	0.0730675	no								BMI	Imputed, MAF 0.1% - 1%	clumping + thresholding	r2=0.2, p=0.1406	0.00011994	no
BMI	common variants	clumping + thresholding	r2=0.2, p=0.2286	0.0730564	no								BMI	Imputed, MAF 0.1% - 1%	clumping + thresholding	r2=0.2, p=0.1407	0.000118867	no
BMI	common variants	clumping + thresholding	r2=0.2, p=0.2288	0.0730999	no								BMI	Imputed, MAF 0.1% - 1%	clumping + thresholding	r2=0.2, p=0.1408	0.000117697	no
BMI	common variants	clumping + thresholding	r2=0.2, p=0.2290	0.0730776	no								BMI	Imputed, MAF 0.1% - 1%	clumping + thresholding	r2=0.2, p=0.1409	0.000116599	no
BMI	common variants	clumping + thresholding	r2=0.2, p=0.2292	0.0730669	no								BMI	Imputed, MAF 0.1% - 1%	clumping + thresholding	r2=0.2, p=0.1410	0.000112708	no
BMI	common variants	clumping + thresholding	r2=0.2, p=0.2294	0.0730827	no								BMI	Imputed, MAF 0.1% - 1%	clumping + thresholding	r2=0.2, p=0.1411	0.000111722	no
BMI	common variants	clumping + thresholding	r2=0.2, p=0.2296	0.0730904	no								BMI	Imputed, MAF 0.1% - 1%	clumping + thresholding	r2=0.2, p=0.1412	0.000112814	no
BMI	common variants	clumping + thresholding	r2=0.2, p=0.2298	0.0730952	no								BMI	Imputed, MAF 0.1% - 1%	clumping + thresholding	r2=0.2, p=0.1413	0.000112315	no
BMI	common variants	clumping + thresholding	r2=0.2, p=0.2300	0.0730953	no								BMI	Imputed, MAF 0.1% - 1%	clumping + thresholding	r2=0.2, p=0.1414	0.000110379	no
BMI	common variants	clumping + thresholding	r2=0.2, p=0.2302	0.0730741	no								BMI	Imputed, MAF 0.1% - 1%	clumping + thresholding	r2=0.2, p=0.1415	0.000109717	no
BMI	common variants	clumping + thresholding	r2=0.2, p=0.2304	0.0730633	no								BMI	Imputed, MAF 0.1% - 1%	clumping + thresholding	r2=0.2, p=0.1416	0.000109028	no
BMI	common variants	clumping + thresholding	r2=0.2, p=0.2306	0.0730731	no								BMI	Imputed, MAF 0.1% - 1%	clumping + thresholding	r2=0.2, p=0.1417	0.000109832	no
BMI	common variants	clumping + thresholding	r2=0.2, p=0.2308	0.0731059	no								BMI	Imputed, MAF 0.1% - 1%	clumping + thresholding	r2=0.2, p=0.1418	0.000107093	no
BMI	common variants	clumping + thresholding	r2=0.2, p=0.2310	0.0730996	no								BMI	Imputed, MAF 0.1% - 1%	clumping + thresholding	r2=0.2, p=0.1419	0.000107977	no
BMI	common variants	clumping + thresholding	r2=0.2, p=0.2312	0.0730954	no								BMI	Imputed, MAF 0.1% - 1%	clumping + thresholding	r2=0.2, p=0.1420	0.000105752	no
BMI	common variants	clumping + thresholding	r2=0.2, p=0.2314	0.0731013	no								BMI	Imputed, MAF 0.1% - 1%	clumping + thresholding	r2=0.2, p=0.1421	0.000105458	no
BMI	common variants	clumping + thresholding	r2=0.2, p=0.2316	0.0731016	no								BMI	Imputed, MAF 0.1% - 1%	clumping + thresholding	r2=0.2, p=0.1422	0.000104658	no
BMI	common variants	clumping + thresholding	r2=0.2, p=0.2318	0.073136	no								BMI	Imputed, MAF 0.1% - 1%	clumping + thresholding	r2=0.2, p=0.1423	0.000107797	no
BMI	common variants	clumping + thresholding	r2=0.2, p=0.2320	0.0731579	no								BMI	Imputed, MAF 0.1% - 1%	clumping + thresholding	r2=0.2, p=0.1424	0.000107481	no
BMI	common variants	clumping + thresholding	r2=0.2, p=0.2322	0.0731475	no								BMI	Imputed, MAF 0.1% - 1%	clumping + thresholding	r2=0.2, p=0.1425	0.000106457	no
BMI	common variants	clumping + thresholding	r2=0.2, p=0.2324	0.073135	no								BMI	Imputed, MAF 0.1% - 1%	clumping + thresholding	r2=0.2, p=0.1426	0.000109404	no
BMI	common variants	clumping + thresholding	r2=0.2, p=0.2326	0.0731311	no								BMI	Imputed, MAF 0.1% - 1%	clumping + thresholding	r2=0.2, p=0.1427	0.000112266	no
BMI	common variants	clumping + thresholding	r2=0.2, p=0.2328	0.0731532	no								BMI	Imputed, MAF 0.1% - 1%	clumping + thresholding	r2=0.2, p=0.1428	0.000111753	no
BMI	common variants	clumping + thresholding	r2=0.2, p=0.2330	0.0731432	no								BMI	Imputed, MAF 0.1% - 1%	clumping + thresholding	r2=0.2, p=0.1429	0.000102546	no
BMI	common variants	clumping + thresholding	r2=0.2, p=0.2332	0.0731687	no								BMI	Imputed, MAF 0.1% - 1%	clumping + thresholding	r2=0.2, p=0.1430	0.000103422	no
BMI	common variants	clumping + thresholding	r2=0.2, p=0.2334	0.0731809	no								BMI	Imputed, MAF 0.1% - 1%	clumping + thresholding	r2=0.2, p=0.1431	0.000103722	no
BMI	common variants	clumping + thresholding	r2=0.2, p=0.2336	0.0731602	no								BMI	Imputed, MAF 0.1% - 1%	clumping + thresholding	r2=0.2, p=0.1432	0.000105108	no
BMI	common variants	clumping + thresholding	r2=0.2, p=0.2338	0.0731576	no								BMI	Imputed, MAF 0.1% - 1%	clumping + thresholding	r2=0.2, p=0.1433	0.000104699	no
BMI	common variants	clumping + thresholding	r2=0.2, p=0.2340	0.0731651	no								BMI	Imputed, MAF 0.1% - 1%	clumping + thresholding	r2=0.2, p=0.1434	0.00010238	no
BMI	common variants	clumping + thresholding	r2=0.2, p=0.2342	0.0731446	no								BMI	Imputed, MAF 0.1% - 1%	clumping + thresholding	r2=0.2, p=0.1435	0.00010155	no
BMI	common variants	clumping + thresholding	r2=0.2, p=0.2344	0.0731317	no								BMI	Imputed, MAF 0.1% - 1%	clumping + thresholding	r2=0.2, p=0.1436	9.80279e-05	no
BMI	common variants	clumping + thresholding	r2=0.2, p=0.2346	0.0731389	no								BMI	Imputed, MAF 0.1% - 1%	clumping + thresholding	r2=0.2, p=0.1437	9.69688e-05	no
BMI	common variants	clumping + thresholding	r2=0.2, p=0.2348	0.0731418	no								BMI	Imputed, MAF 0.1% - 1%	clumping + thresholding	r2=0.2, p=0.1438	9.64278e-05	no
BMI	common variants	clumping + thresholding	r2=0.2, p=0.2350	0.0731928	no								BMI	Imputed, MAF 0.1% - 1%	clumping + thresholding	r2=0.2, p=0.1439	9.54025e-05	no
BMI	common variants	clumping + thresholding	r2=0.2, p=0.2352	0.0732086	no								BMI	Imputed, MAF 0.1% - 1%	clumping + thresholding	r2=0.2, p=0.1440	9.63863e-05	no
BMI	common variants	clumping + thresholding	r2=0.2, p=0.2354	0.0732115	no								BMI	Imputed, MAF 0.1% - 1%	clumping + thresholding	r2=0.2, p=0.1441	0.000100703	no
BMI	common variants	clumping + thresholding	r2=0.2, p=0.2356	0.073223	no								BMI	Imputed, MAF 0.1% - 1%	clumping + thresholding	r2=0.2, p=0.1442	0.000101382	no
BMI	common variants	clumping + thresholding	r2=0.2, p=0.2358	0.0732245	no								BMI	Imputed, MAF 0.1% - 1%	clumping + thresholding	r2=0.2, p=0.1443	0.000100476	no
BMI	common variants	clumping + thresholding	r2=0.2, p=0.2360	0.0731982	no								BMI	Imputed, MAF 0.1% - 1%	clumping + thresholding	r2=0.2, p=0.1444	9.90516e-05	no
BMI	common variants	clumping + thresholding	r2=0.2, p=0.2362	0.0732098	no								BMI	Imputed, MAF 0.1% - 1%	clumping + thresholding	r2=0.2, p=0.1445	0.000100157	no
BMI	common variants	clumping + thresholding	r2=0.2, p=0.2364	0.0731838	no								BMI	Imputed, MAF 0.1% - 1%	clumping + thresholding	r2=0.2, p=0.1446	0.000101581	no
BMI	common variants	clumping + thresholding	r2=0.2, p=0.2366	0.0732037	no								BMI	Imputed, MAF 0.1% - 1%	clumping + thresholding	r2=0.2, p=0.1447	0.000101239	no
BMI	common variants	clumping + thresholding	r2=0.2, p=0.2368	0.0732122	no								BMI	Imputed, MAF 0.1% - 1%	clumping + thresholding	r2=0.2, p=0.1448	0.000102374	no
BMI	common variants	clumping + thresholding	r2=0.2, p=0.2370	0.0732326	no								BMI	Imputed, MAF 0.1% - 1%	clumping + thresholding	r2=0.2, p=0.1449	0.000103524	no
BMI	common variants	clumping + thresholding	r2=0.2, p=0.2372	0.0732091	no								BMI	Imputed, MAF 0.1% - 1%	clumping + thresholding	r2=0.2, p=0.1450	0.000102346	no
BMI	common variants	clumping + thresholding	r2=0.2, p=0.2374	0.0732315	no								BMI	Imputed, MAF 0.1% - 1%	clumping + thresholding	r2=0.2, p=0.1451	0.000100858	no
BMI	common variants	clumping + thresholding	r2=0.2, p=0.2376	0.0732336	no								BMI	Imputed, MAF 0.1% - 1%	clumping + thresholding	r2=0.2, p=0.1452	9.99521e-05	no
BMI	common variants	clumping + thresholding	r2=0.2, p=0.2378	0.0732392	no								BMI	Imputed, MAF 0.1% - 1%	clumping + thresholding	r2=0.2, p=0.1453	0.000102376	no
BMI	common variants	clumping + thresholding	r2=0.2, p=0.2380	0.0732402	no								BMI	Imputed, MAF 0.1% - 1%	clumping + thresholding	r2=0.2, p=0.1454	0.000100577	no
BMI	common variants	clumping + thresholding	r2=0.2, p=0.2382	0.073247	no								BMI	Imputed, MAF 0.1% - 1%	clumping + thresholding	r2=0.2, p=0.1455	9.93134e-05	no
BMI	common variants	clumping + thresholding	r2=0.2, p=0.2384	0.07324	no								BMI	Imputed, MAF 0.1% - 1%	clumping + thresholding	r2=0.2, p=0.1456	0.000100194	no
BMI	common variants	clumping + thresholding	r2=0.2, p=0.2386	0.0732206	no								BMI	Imputed, MAF 0.1% - 1%	clumping + thresholding	r2=0.2, p=0.1457	0.000100514	no
BMI	common variants	clumping + thresholding	r2=0.2, p=0.2388	0.073245	no								BMI	Imputed, MAF 0.1% - 1%	clumping + thresholding	r2=0.2, p=0.1458	0.000100093	no
BMI	common variants	clumping + thresholding	r2=0.2, p=0.2390	0.0732266	no								BMI	Imputed, MAF 0.1% - 1%	clumping + thresholding	r2=0.2, p=0.1459	9.98131e-05	no
BMI	common variants	clumping + thresholding	r2=0.2, p=0.2392	0.0732071	no								BMI	Imputed, MAF 0.1% - 1%	clumping + thresholding	r2=0.2, p=0.1460	0.000100303	no
BMI	common variants	clumping + thresholding	r2=0.2, p=0.2394	0.0731954	no								BMI	Imputed, MAF 0.1% - 1%	clumping + thresholding	r2=0.2, p=0.1461	9.78967e-05	no
BMI	common variants	clumping + thresholding	r2=0.2, p=0.2396	0.0731886	no								BMI	Imputed, MAF 0.1% - 1%	clumping + thresholding	r2=0.2, p=0.1462	9.86269e-05	no
BMI	common variants	clumping + thresholding	r2=0.2, p=0.2398	0.0731855	no								BMI	Imputed, MAF 0.1% - 1%	clumping + thresholding	r2=0.2, p=0.1463	9.83758e-05	no
BMI	common variants	clumping + thresholding	r2=0.2, p=0.2400	0.0732099	no								BMI	Imputed, MAF 0.1% - 1%	clumping + thresholding	r2=0.2, p=0.1464	9.83612e-05	no
BMI	common variants	clumping + thresholding	r2=0.2, p=0.2402	0.0732107	no								BMI	Imputed, MAF 0.1% - 1%	clumping + thresholding	r2=0.2, p=0.1465	9.85744e-05	no
BMI	common variants	clumping + thresholding	r2=0.2, p=0.2404	0.0731829	no								BMI	Imputed, MAF 0.1% - 1%	clumping + thresholding	r2=0.2, p=0.1466	9.84005e-05	no
BMI	common variants	clumping + thresholding	r2=0.2, p=0.2406	0.073217	no								BMI	Imputed, MAF 0.1% - 1%	clumping + thresholding	r2=0.2, p=0.1467	9.69863e-05	no
BMI	common variants	clumping + thresholding	r2=0.2, p=0.2408	0.0732131	no								BMI	Imputed, MAF 0.1% - 1%	clumping + thresholding	r2=0.2, p=0.1468	9.68867e-05	no
BMI	common variants	clumping + thresholding	r2=0.2, p=0.2410	0.0732151	no								BMI	Imputed, MAF 0.1% - 1%	clumping + thresholding	r2=0.2, p=0.1469	9.87871e-05	no
BMI	common variants	clumping + thresholding	r2=0.2, p=0.2412	0.0732223	no								BMI	Imputed, MAF 0.1% - 1%	clumping + thresholding	r2=0.2, p=0.1470	9.95055e-05	no
BMI	common variants	clumping + thresholding	r2=0.2, p=0.2414	0.0732542	no								BMI	Imputed, MAF 0.1% - 1%	clumping + thresholding	r2=0.2, p=0.1471	0.000100617	no
BMI	common variants	clumping + thresholding	r2=0.2, p=0.2416	0.0732736	no								BMI	Imputed, MAF 0.1% - 1%	clumping + thresholding	r2=0.2, p=0.1472	9.93173e-05	no
BMI	common variants	clumping + thresholding	r2=0.2, p=0.2418	0.0732827	no								BMI	Imputed, MAF 0.1% - 1%	clumping + thresholding	r2=0.2, p=0.1473	9.8821e-05	no
BMI	common variants	clumping + thresholding	r2=0.2, p=0.2420	0.0732821	no								BMI	Imputed, MAF 0.1% - 1%	clumping + thresholding	r2=0.2, p=0.1474	9.77821e-05	no
BMI	common variants	clumping + thresholding	r2=0.2, p=0.2422	0.0732959	no								BMI	Imputed, MAF 0.1% - 1%	clumping + thresholding	r2=0.2, p=0.1475	9.89246e-05	no
BMI	common variants	clumping + thresholding	r2=0.2, p=0.2424	0.0733248	no								BMI	Imputed, MAF 0.1% - 1%	clumping + thresholding	r2=0.2, p=0.1476	9.90722e-05	no
BMI	common variants	clumping + thresholding	r2=0.2, p=0.2426	0.0733281	no								BMI	Imputed, MAF 0.1% - 1%	clumping + thresholding	r2=0.2, p=0.1477	0.000100746	no
BMI	common variants	clumping + thresholding	r2=0.2, p=0.2428	0.073327	no								BMI	Imputed, MAF 0.1% - 1%	clumping + thresholding	r2=0.2, p=0.1478	0.0001008	no
BMI	common variants	clumping + thresholding	r2=0.2, p=0.2430	0.0733295	no								BMI	Imputed, MAF 0.1% - 1%	clumping + thresholding	r2=0.2, p=0.1479	0.000101531	no
BMI	common variants	clumping + thresholding	r2=0.2, p=0.2432	0.0733382	no								BMI	Imputed, MAF 0.1% - 1%	clumping + thresholding	r2=0.2, p=0.1480	9.82289e-05	no
BMI	common variants	clumping + thresholding	r2=0.2, p=0.2434	0.0733247	no								BMI	Imputed, MAF 0.1% - 1%	clumping + thresholding	r2=0.2, p=0.1481	9.89381e-05	no
BMI	common variants	clumping + thresholding	r2=0.2, p=0.2436	0.0733063	no								BMI	Imputed, MAF 0.1% - 1%	clumping + thresholding	r2=0.2, p=0.1482	9.75814e-05	no
BMI	common variants	clumping + thresholding	r2=0.2, p=0.2438	0.0732938	no								BMI	Imputed, MAF 0.1% - 1%	clumping + thresholding	r2=0.2, p=0.1483	9.74543e-05	no
BMI	common variants	clumping + thresholding	r2=0.2, p=0.2440	0.073297	no								BMI	Imputed, MAF 0.1% - 1%	clumping + thresholding	r2=0.2, p=0.1484	9.40104e-05	no
BMI	common variants	clumping + thresholding	r2=0.2, p=0.2442	0.0733033	no								BMI	Imputed, MAF 0.1% - 1%	clumping + thresholding	r2=0.2, p=0.1485	9.48577e-05	no
BMI	common variants	clumping + thresholding	r2=0.2, p=0.2444	0.0732938	no								BMI	Imputed, MAF 0.1% - 1%	clumping + thresholding	r2=0.2, p=0.1486	9.43054e-05	no
BMI	common variants	clumping + thresholding	r2=0.2, p=0.2446	0.0732641	no								BMI	Imputed, MAF 0.1% - 1%	clumping + thresholding	r2=0.2, p=0.1487	9.48702e-05	no
BMI	common variants	clumping + thresholding	r2=0.2, p=0.2448	0.07326	no								BMI	Imputed, MAF 0.1% - 1%	clumping + thresholding	r2=0.2, p=0.1488	9.63024e-05	no
BMI	common variants	clumping + thresholding	r2=0.2, p=0.2450	0.0732791	no								BMI	Imputed, MAF 0.1% - 1%	clumping + thresholding	r2=0.2, p=0.1489	9.66043e-05	no
BMI	common variants	clumping + thresholding	r2=0.2, p=0.2452	0.0732874	no								BMI	Imputed, MAF 0.1% - 1%	clumping + thresholding	r2=0.2, p=0.1490	9.42914e-05	no
BMI	common variants	clumping + thresholding	r2=0.2, p=0.2454	0.0733116	no								BMI	Imputed, MAF 0.1% - 1%	clumping + thresholding	r2=0.2, p=0.1491	9.28191e-05	no
BMI	common variants	clumping + thresholding	r2=0.2, p=0.2456	0.0733088	no								BMI	Imputed, MAF 0.1% - 1%	clumping + thresholding	r2=0.2, p=0.1492	9.3897e-05	no
BMI	common variants	clumping + thresholding	r2=0.2, p=0.2458	0.0733054	no								BMI	Imputed, MAF 0.1% - 1%	clumping + thresholding	r2=0.2, p=0.1493	9.32378e-05	no
BMI	common variants	clumping + thresholding	r2=0.2, p=0.2460	0.0732972	no								BMI	Imputed, MAF 0.1% - 1%	clumping + thresholding	r2=0.2, p=0.1494	9.64538e-05	no
BMI	common variants	clumping + thresholding	r2=0.2, p=0.2462	0.0732981	no								BMI	Imputed, MAF 0.1% - 1%	clumping + thresholding	r2=0.2, p=0.1495	9.61232e-05	no
BMI	common variants	clumping + thresholding	r2=0.2, p=0.2464	0.0733038	no								BMI	Imputed, MAF 0.1% - 1%	clumping + thresholding	r2=0.2, p=0.1496	9.46027e-05	no
BMI	common variants	clumping + thresholding	r2=0.2, p=0.2466	0.0733235	no								BMI	Imputed, MAF 0.1% - 1%	clumping + thresholding	r2=0.2, p=0.1497	9.26358e-05	no
BMI	common variants	clumping + thresholding	r2=0.2, p=0.2468	0.0733135	no								BMI	Imputed, MAF 0.1% - 1%	clumping + thresholding	r2=0.2, p=0.1498	9.42378e-05	no
BMI	common variants	clumping + thresholding	r2=0.2, p=0.2470	0.0733331	no								BMI	Imputed, MAF 0.1% - 1%	clumping + thresholding	r2=0.2, p=0.1499	9.50048e-05	no
BMI	common variants	clumping + thresholding	r2=0.2, p=0.2472	0.0733366	no								BMI	Imputed, MAF 0.1% - 1%	clumping + thresholding	r2=0.2, p=0.1500	9.42459e-05	no
BMI	common variants	clumping + thresholding	r2=0.2, p=0.2474	0.0733272	no								BMI	Imputed, MAF 0.1% - 1%	clumping + thresholding	r2=0.2, p=0.1501	9.43365e-05	no
BMI	common variants	clumping + thresholding	r2=0.2, p=0.2476	0.0733129	no								BMI	Imputed, MAF 0.1% - 1%	clumping + thresholding	r2=0.2, p=0.1502	9.45206e-05	no
BMI	common variants	clumping + thresholding	r2=0.2, p=0.2478	0.0733375	no								BMI	Imputed, MAF 0.1% - 1%	clumping + thresholding	r2=0.2, p=0.1503	9.48221e-05	no
BMI	common variants	clumping + thresholding	r2=0.2, p=0.2480	0.0733639	no								BMI	Imputed, MAF 0.1% - 1%	clumping + thresholding	r2=0.2, p=0.1504	9.50352e-05	no
BMI	common variants	clumping + thresholding	r2=0.2, p=0.2482	0.0733617	no								BMI	Imputed, MAF 0.1% - 1%	clumping + thresholding	r2=0.2, p=0.1505	9.56406e-05	no
BMI	common variants	clumping + thresholding	r2=0.2, p=0.2484	0.0733713	no								BMI	Imputed, MAF 0.1% - 1%	clumping + thresholding	r2=0.2, p=0.1506	9.48713e-05	no
BMI	common variants	clumping + thresholding	r2=0.2, p=0.2486	0.0733756	no								BMI	Imputed, MAF 0.1% - 1%	clumping + thresholding	r2=0.2, p=0.1507	9.42627e-05	no
BMI	common variants	clumping + thresholding	r2=0.2, p=0.2488	0.0733786	no								BMI	Imputed, MAF 0.1% - 1%	clumping + thresholding	r2=0.2, p=0.1508	9.32565e-05	no
BMI	common variants	clumping + thresholding	r2=0.2, p=0.2490	0.0733475	no								BMI	Imputed, MAF 0.1% - 1%	clumping + thresholding	r2=0.2, p=0.1509	9.3703e-05	no
BMI	common variants	clumping + thresholding	r2=0.2, p=0.2492	0.0733514	no								BMI	Imputed, MAF 0.1% - 1%	clumping + thresholding	r2=0.2, p=0.1510	9.39485e-05	no
BMI	common variants	clumping + thresholding	r2=0.2, p=0.2494	0.0733651	no								BMI	Imputed, MAF 0.1% - 1%	clumping + thresholding	r2=0.2, p=0.1511	9.29112e-05	no
BMI	common variants	clumping + thresholding	r2=0.2, p=0.2496	0.0733872	no								BMI	Imputed, MAF 0.1% - 1%	clumping + thresholding	r2=0.2, p=0.1512	9.50747e-05	no
BMI	common variants	clumping + thresholding	r2=0.2, p=0.2498	0.0733758	no								BMI	Imputed, MAF 0.1% - 1%	clumping + thresholding	r2=0.2, p=0.1513	0.000100875	no
BMI	common variants	clumping + thresholding	r2=0.2, p=0.2500	0.0734284	no								BMI	Imputed, MAF 0.1% - 1%	clumping + thresholding	r2=0.2, p=0.1514	0.000100824	no
BMI	common variants	clumping + thresholding	r2=0.2, p=0.2502	0.0734047	no								BMI	Imputed, MAF 0.1% - 1%	clumping + thresholding	r2=0.2, p=0.1515	0.000102954	no
BMI	common variants	clumping + thresholding	r2=0.2, p=0.2504	0.0734073	no								BMI	Imputed, MAF 0.1% - 1%	clumping + thresholding	r2=0.2, p=0.1516	0.000104733	no
BMI	common variants	clumping + thresholding	r2=0.2, p=0.2506	0.0733879	no								BMI	Imputed, MAF 0.1% - 1%	clumping + thresholding	r2=0.2, p=0.1517	0.000104877	no
BMI	common variants	clumping + thresholding	r2=0.2, p=0.2508	0.0733985	no								BMI	Imputed, MAF 0.1% - 1%	clumping + thresholding	r2=0.2, p=0.1518	0.000106496	no
BMI	common variants	clumping + thresholding	r2=0.2, p=0.2510	0.0734001	no								BMI	Imputed, MAF 0.1% - 1%	clumping + thresholding	r2=0.2, p=0.1519	0.000106957	no
BMI	common variants	clumping + thresholding	r2=0.2, p=0.2512	0.0733883	no								BMI	Imputed, MAF 0.1% - 1%	clumping + thresholding	r2=0.2, p=0.1520	0.000107007	no
BMI	common variants	clumping + thresholding	r2=0.2, p=0.2514	0.0733794	no								BMI	Imputed, MAF 0.1% - 1%	clumping + thresholding	r2=0.2, p=0.1521	0.000109813	no
BMI	common variants	clumping + thresholding	r2=0.2, p=0.2516	0.0733792	no								BMI	Imputed, MAF 0.1% - 1%	clumping + thresholding	r2=0.2, p=0.1522	0.000112557	no
BMI	common variants	clumping + thresholding	r2=0.2, p=0.2518	0.0733908	no								BMI	Imputed, MAF 0.1% - 1%	clumping + thresholding	r2=0.2, p=0.1523	0.000112576	no
BMI	common variants	clumping + thresholding	r2=0.2, p=0.2520	0.0733616	no								BMI	Imputed, MAF 0.1% - 1%	clumping + thresholding	r2=0.2, p=0.1524	0.000113959	no
BMI	common variants	clumping + thresholding	r2=0.2, p=0.2522	0.0733702	no								BMI	Imputed, MAF 0.1% - 1%	clumping + thresholding	r2=0.2, p=0.1525	0.000112934	no
BMI	common variants	clumping + thresholding	r2=0.2, p=0.2524	0.073371	no								BMI	Imputed, MAF 0.1% - 1%	clumping + thresholding	r2=0.2, p=0.1526	0.000114388	no
BMI	common variants	clumping + thresholding	r2=0.2, p=0.2526	0.0733669	no								BMI	Imputed, MAF 0.1% - 1%	clumping + thresholding	r2=0.2, p=0.1527	0.00011438	no
BMI	common variants	clumping + thresholding	r2=0.2, p=0.2528	0.0733557	no								BMI	Imputed, MAF 0.1% - 1%	clumping + thresholding	r2=0.2, p=0.1528	0.000114539	no
BMI	common variants	clumping + thresholding	r2=0.2, p=0.2530	0.0733765	no								BMI	Imputed, MAF 0.1% - 1%	clumping + thresholding	r2=0.2, p=0.1529	0.000109561	no
BMI	common variants	clumping + thresholding	r2=0.2, p=0.2532	0.0733731	no								BMI	Imputed, MAF 0.1% - 1%	clumping + thresholding	r2=0.2, p=0.1530	0.000111766	no
BMI	common variants	clumping + thresholding	r2=0.2, p=0.2534	0.0733502	no								BMI	Imputed, MAF 0.1% - 1%	clumping + thresholding	r2=0.2, p=0.1531	0.00011349	no
BMI	common variants	clumping + thresholding	r2=0.2, p=0.2536	0.0733518	no								BMI	Imputed, MAF 0.1% - 1%	clumping + thresholding	r2=0.2, p=0.1532	0.000114802	no
BMI	common variants	clumping + thresholding	r2=0.2, p=0.2538	0.0733748	no								BMI	Imputed, MAF 0.1% - 1%	clumping + thresholding	r2=0.2, p=0.1533	0.000114964	no
BMI	common variants	clumping + thresholding	r2=0.2, p=0.2540	0.0733733	no								BMI	Imputed, MAF 0.1% - 1%	clumping + thresholding	r2=0.2, p=0.1534	0.00010737	no
BMI	common variants	clumping + thresholding	r2=0.2, p=0.2542	0.0733694	no								BMI	Imputed, MAF 0.1% - 1%	clumping + thresholding	r2=0.2, p=0.1535	0.000108998	no
BMI	common variants	clumping + thresholding	r2=0.2, p=0.2544	0.0733523	no								BMI	Imputed, MAF 0.1% - 1%	clumping + thresholding	r2=0.2, p=0.1536	0.000105278	no
BMI	common variants	clumping + thresholding	r2=0.2, p=0.2546	0.0733518	no								BMI	Imputed, MAF 0.1% - 1%	clumping + thresholding	r2=0.2, p=0.1537	0.000109335	no
BMI	common variants	clumping + thresholding	r2=0.2, p=0.2548	0.0733682	no								BMI	Imputed, MAF 0.1% - 1%	clumping + thresholding	r2=0.2, p=0.1538	0.00010983	no
BMI	common variants	clumping + thresholding	r2=0.2, p=0.2550	0.073372	no								BMI	Imputed, MAF 0.1% - 1%	clumping + thresholding	r2=0.2, p=0.1539	0.000107127	no
BMI	common variants	clumping + thresholding	r2=0.2, p=0.2552	0.0733428	no								BMI	Imputed, MAF 0.1% - 1%	clumping + thresholding	r2=0.2, p=0.1540	0.000107772	no
BMI	common variants	clumping + thresholding	r2=0.2, p=0.2554	0.0733551	no								BMI	Imputed, MAF 0.1% - 1%	clumping + thresholding	r2=0.2, p=0.1541	0.000107437	no
BMI	common variants	clumping + thresholding	r2=0.2, p=0.2556	0.0733526	no								BMI	Imputed, MAF 0.1% - 1%	clumping + thresholding	r2=0.2, p=0.1542	0.000108922	no
BMI	common variants	clumping + thresholding	r2=0.2, p=0.2558	0.0733727	no								BMI	Imputed, MAF 0.1% - 1%	clumping + thresholding	r2=0.2, p=0.1543	0.000113731	no
BMI	common variants	clumping + thresholding	r2=0.2, p=0.2560	0.073354	no								BMI	Imputed, MAF 0.1% - 1%	clumping + thresholding	r2=0.2, p=0.1544	0.000114989	no
BMI	common variants	clumping + thresholding	r2=0.2, p=0.2562	0.073342	no								BMI	Imputed, MAF 0.1% - 1%	clumping + thresholding	r2=0.2, p=0.1545	0.000118348	no
BMI	common variants	clumping + thresholding	r2=0.2, p=0.2564	0.0733422	no								BMI	Imputed, MAF 0.1% - 1%	clumping + thresholding	r2=0.2, p=0.1546	0.000118668	no
BMI	common variants	clumping + thresholding	r2=0.2, p=0.2566	0.0733245	no								BMI	Imputed, MAF 0.1% - 1%	clumping + thresholding	r2=0.2, p=0.1547	0.000119116	no
BMI	common variants	clumping + thresholding	r2=0.2, p=0.2568	0.0733497	no								BMI	Imputed, MAF 0.1% - 1%	clumping + thresholding	r2=0.2, p=0.1548	0.000120809	no
BMI	common variants	clumping + thresholding	r2=0.2, p=0.2570	0.0733619	no								BMI	Imputed, MAF 0.1% - 1%	clumping + thresholding	r2=0.2, p=0.1549	0.000119663	no
BMI	common variants	clumping + thresholding	r2=0.2, p=0.2572	0.0733565	no								BMI	Imputed, MAF 0.1% - 1%	clumping + thresholding	r2=0.2, p=0.1550	0.000120832	no
BMI	common variants	clumping + thresholding	r2=0.2, p=0.2574	0.0733898	no								BMI	Imputed, MAF 0.1% - 1%	clumping + thresholding	r2=0.2, p=0.1551	0.000118037	no
BMI	common variants	clumping + thresholding	r2=0.2, p=0.2576	0.0733839	no								BMI	Imputed, MAF 0.1% - 1%	clumping + thresholding	r2=0.2, p=0.1552	0.000117423	no
BMI	common variants	clumping + thresholding	r2=0.2, p=0.2578	0.0733837	no								BMI	Imputed, MAF 0.1% - 1%	clumping + thresholding	r2=0.2, p=0.1553	0.000117218	no
BMI	common variants	clumping + thresholding	r2=0.2, p=0.2580	0.0733786	no								BMI	Imputed, MAF 0.1% - 1%	clumping + thresholding	r2=0.2, p=0.1554	0.000116307	no
BMI	common variants	clumping + thresholding	r2=0.2, p=0.2582	0.0733706	no								BMI	Imputed, MAF 0.1% - 1%	clumping + thresholding	r2=0.2, p=0.1555	0.000114558	no
BMI	common variants	clumping + thresholding	r2=0.2, p=0.2584	0.073385	no								BMI	Imputed, MAF 0.1% - 1%	clumping + thresholding	r2=0.2, p=0.1556	0.000115315	no
BMI	common variants	clumping + thresholding	r2=0.2, p=0.2586	0.0733739	no								BMI	Imputed, MAF 0.1% - 1%	clumping + thresholding	r2=0.2, p=0.1557	0.000117109	no
BMI	common variants	clumping + thresholding	r2=0.2, p=0.2588	0.0733624	no								BMI	Imputed, MAF 0.1% - 1%	clumping + thresholding	r2=0.2, p=0.1558	0.000115695	no
BMI	common variants	clumping + thresholding	r2=0.2, p=0.2590	0.0733421	no								BMI	Imputed, MAF 0.1% - 1%	clumping + thresholding	r2=0.2, p=0.1559	0.000114805	no
BMI	common variants	clumping + thresholding	r2=0.2, p=0.2592	0.0733574	no								BMI	Imputed, MAF 0.1% - 1%	clumping + thresholding	r2=0.2, p=0.1560	0.000114634	no
BMI	common variants	clumping + thresholding	r2=0.2, p=0.2594	0.0733271	no								BMI	Imputed, MAF 0.1% - 1%	clumping + thresholding	r2=0.2, p=0.1561	0.000114722	no
BMI	common variants	clumping + thresholding	r2=0.2, p=0.2596	0.0733277	no								BMI	Imputed, MAF 0.1% - 1%	clumping + thresholding	r2=0.2, p=0.1562	0.000114353	no
BMI	common variants	clumping + thresholding	r2=0.2, p=0.2598	0.0733216	no								BMI	Imputed, MAF 0.1% - 1%	clumping + thresholding	r2=0.2, p=0.1563	0.00011437	no
BMI	common variants	clumping + thresholding	r2=0.2, p=0.2600	0.0733055	no								BMI	Imputed, MAF 0.1% - 1%	clumping + thresholding	r2=0.2, p=0.1564	0.000114142	no
BMI	common variants	clumping + thresholding	r2=0.2, p=0.2602	0.0733291	no								BMI	Imputed, MAF 0.1% - 1%	clumping + thresholding	r2=0.2, p=0.1565	0.000113721	no
BMI	common variants	clumping + thresholding	r2=0.2, p=0.2604	0.0733379	no								BMI	Imputed, MAF 0.1% - 1%	clumping + thresholding	r2=0.2, p=0.1566	0.000116241	no
BMI	common variants	clumping + thresholding	r2=0.2, p=0.2606	0.0733409	no								BMI	Imputed, MAF 0.1% - 1%	clumping + thresholding	r2=0.2, p=0.1567	0.000115796	no
BMI	common variants	clumping + thresholding	r2=0.2, p=0.2608	0.0733464	no								BMI	Imputed, MAF 0.1% - 1%	clumping + thresholding	r2=0.2, p=0.1568	0.000115411	no
BMI	common variants	clumping + thresholding	r2=0.2, p=0.2610	0.0733464	no								BMI	Imputed, MAF 0.1% - 1%	clumping + thresholding	r2=0.2, p=0.1569	0.000113499	no
BMI	common variants	clumping + thresholding	r2=0.2, p=0.2612	0.0733356	no								BMI	Imputed, MAF 0.1% - 1%	clumping + thresholding	r2=0.2, p=0.1570	0.000112358	no
BMI	common variants	clumping + thresholding	r2=0.2, p=0.2614	0.0733325	no								BMI	Imputed, MAF 0.1% - 1%	clumping + thresholding	r2=0.2, p=0.1571	0.000110913	no
BMI	common variants	clumping + thresholding	r2=0.2, p=0.2616	0.073346	no								BMI	Imputed, MAF 0.1% - 1%	clumping + thresholding	r2=0.2, p=0.1572	0.00011028	no
BMI	common variants	clumping + thresholding	r2=0.2, p=0.2618	0.0733323	no								BMI	Imputed, MAF 0.1% - 1%	clumping + thresholding	r2=0.2, p=0.1573	0.000110993	no
BMI	common variants	clumping + thresholding	r2=0.2, p=0.2620	0.0733306	no								BMI	Imputed, MAF 0.1% - 1%	clumping + thresholding	r2=0.2, p=0.1574	0.000111174	no
BMI	common variants	clumping + thresholding	r2=0.2, p=0.2622	0.0733325	no								BMI	Imputed, MAF 0.1% - 1%	clumping + thresholding	r2=0.2, p=0.1575	0.000110523	no
BMI	common variants	clumping + thresholding	r2=0.2, p=0.2624	0.0733169	no								BMI	Imputed, MAF 0.1% - 1%	clumping + thresholding	r2=0.2, p=0.1576	0.000111513	no
BMI	common variants	clumping + thresholding	r2=0.2, p=0.2626	0.0733081	no								BMI	Imputed, MAF 0.1% - 1%	clumping + thresholding	r2=0.2, p=0.1577	0.000111761	no
BMI	common variants	clumping + thresholding	r2=0.2, p=0.2628	0.0733137	no								BMI	Imputed, MAF 0.1% - 1%	clumping + thresholding	r2=0.2, p=0.1578	0.000115275	no
BMI	common variants	clumping + thresholding	r2=0.2, p=0.2630	0.0733273	no								BMI	Imputed, MAF 0.1% - 1%	clumping + thresholding	r2=0.2, p=0.1579	0.000114621	no
BMI	common variants	clumping + thresholding	r2=0.2, p=0.2632	0.0733525	no								BMI	Imputed, MAF 0.1% - 1%	clumping + thresholding	r2=0.2, p=0.1580	0.000113094	no
BMI	common variants	clumping + thresholding	r2=0.2, p=0.2634	0.0733685	no								BMI	Imputed, MAF 0.1% - 1%	clumping + thresholding	r2=0.2, p=0.1581	0.000112243	no
BMI	common variants	clumping + thresholding	r2=0.2, p=0.2636	0.0733817	no								BMI	Imputed, MAF 0.1% - 1%	clumping + thresholding	r2=0.2, p=0.1582	0.000110463	no
BMI	common variants	clumping + thresholding	r2=0.2, p=0.2638	0.0733643	no								BMI	Imputed, MAF 0.1% - 1%	clumping + thresholding	r2=0.2, p=0.1583	0.000111357	no
BMI	common variants	clumping + thresholding	r2=0.2, p=0.2640	0.0733525	no								BMI	Imputed, MAF 0.1% - 1%	clumping + thresholding	r2=0.2, p=0.1584	0.000110167	no
BMI	common variants	clumping + thresholding	r2=0.2, p=0.2642	0.073366	no								BMI	Imputed, MAF 0.1% - 1%	clumping + thresholding	r2=0.2, p=0.1585	0.000106707	no
BMI	common variants	clumping + thresholding	r2=0.2, p=0.2644	0.0733743	no								BMI	Imputed, MAF 0.1% - 1%	clumping + thresholding	r2=0.2, p=0.1586	0.000106088	no
BMI	common variants	clumping + thresholding	r2=0.2, p=0.2646	0.0733771	no								BMI	Imputed, MAF 0.1% - 1%	clumping + thresholding	r2=0.2, p=0.1587	0.000104585	no
BMI	common variants	clumping + thresholding	r2=0.2, p=0.2648	0.0733958	no								BMI	Imputed, MAF 0.1% - 1%	clumping + thresholding	r2=0.2, p=0.1588	0.000106325	no
BMI	common variants	clumping + thresholding	r2=0.2, p=0.2650	0.0733876	no								BMI	Imputed, MAF 0.1% - 1%	clumping + thresholding	r2=0.2, p=0.1589	0.000108505	no
BMI	common variants	clumping + thresholding	r2=0.2, p=0.2652	0.0733722	no								BMI	Imputed, MAF 0.1% - 1%	clumping + thresholding	r2=0.2, p=0.1590	0.000107671	no
BMI	common variants	clumping + thresholding	r2=0.2, p=0.2654	0.0733555	no								BMI	Imputed, MAF 0.1% - 1%	clumping + thresholding	r2=0.2, p=0.1591	0.000109499	no
BMI	common variants	clumping + thresholding	r2=0.2, p=0.2656	0.0733565	no								BMI	Imputed, MAF 0.1% - 1%	clumping + thresholding	r2=0.2, p=0.1592	0.000107783	no
BMI	common variants	clumping + thresholding	r2=0.2, p=0.2658	0.073361	no								BMI	Imputed, MAF 0.1% - 1%	clumping + thresholding	r2=0.2, p=0.1593	0.000106835	no
BMI	common variants	clumping + thresholding	r2=0.2, p=0.2660	0.0733524	no								BMI	Imputed, MAF 0.1% - 1%	clumping + thresholding	r2=0.2, p=0.1594	0.000109631	no
BMI	common variants	clumping + thresholding	r2=0.2, p=0.2662	0.0733753	no								BMI	Imputed, MAF 0.1% - 1%	clumping + thresholding	r2=0.2, p=0.1595	0.000107671	no
BMI	common variants	clumping + thresholding	r2=0.2, p=0.2664	0.0733574	no								BMI	Imputed, MAF 0.1% - 1%	clumping + thresholding	r2=0.2, p=0.1596	0.000110621	no
BMI	common variants	clumping + thresholding	r2=0.2, p=0.2666	0.0733751	no								BMI	Imputed, MAF 0.1% - 1%	clumping + thresholding	r2=0.2, p=0.1597	0.000111533	no
BMI	common variants	clumping + thresholding	r2=0.2, p=0.2668	0.0733676	no								BMI	Imputed, MAF 0.1% - 1%	clumping + thresholding	r2=0.2, p=0.1598	0.000111465	no
BMI	common variants	clumping + thresholding	r2=0.2, p=0.2670	0.0733807	no								BMI	Imputed, MAF 0.1% - 1%	clumping + thresholding	r2=0.2, p=0.1599	0.000108618	no
BMI	common variants	clumping + thresholding	r2=0.2, p=0.2672	0.073364	no								BMI	Imputed, MAF 0.1% - 1%	clumping + thresholding	r2=0.2, p=0.1600	0.000108671	no
BMI	common variants	clumping + thresholding	r2=0.2, p=0.2674	0.073384	no								BMI	Imputed, MAF 0.1% - 1%	clumping + thresholding	r2=0.2, p=0.1601	0.000109597	no
BMI	common variants	clumping + thresholding	r2=0.2, p=0.2676	0.0733898	no								BMI	Imputed, MAF 0.1% - 1%	clumping + thresholding	r2=0.2, p=0.1602	0.000113135	no
BMI	common variants	clumping + thresholding	r2=0.2, p=0.2678	0.0733967	no								BMI	Imputed, MAF 0.1% - 1%	clumping + thresholding	r2=0.2, p=0.1603	0.000114805	no
BMI	common variants	clumping + thresholding	r2=0.2, p=0.2680	0.0734032	no								BMI	Imputed, MAF 0.1% - 1%	clumping + thresholding	r2=0.2, p=0.1604	0.000115445	no
BMI	common variants	clumping + thresholding	r2=0.2, p=0.2682	0.0734174	no								BMI	Imputed, MAF 0.1% - 1%	clumping + thresholding	r2=0.2, p=0.1605	0.000118405	no
BMI	common variants	clumping + thresholding	r2=0.2, p=0.2684	0.0734096	no								BMI	Imputed, MAF 0.1% - 1%	clumping + thresholding	r2=0.2, p=0.1606	0.000120724	no
BMI	common variants	clumping + thresholding	r2=0.2, p=0.2686	0.073399	no								BMI	Imputed, MAF 0.1% - 1%	clumping + thresholding	r2=0.2, p=0.1607	0.000122443	no
BMI	common variants	clumping + thresholding	r2=0.2, p=0.2688	0.0734191	no								BMI	Imputed, MAF 0.1% - 1%	clumping + thresholding	r2=0.2, p=0.1608	0.000122936	no
BMI	common variants	clumping + thresholding	r2=0.2, p=0.2690	0.0734116	no								BMI	Imputed, MAF 0.1% - 1%	clumping + thresholding	r2=0.2, p=0.1609	0.000122726	no
BMI	common variants	clumping + thresholding	r2=0.2, p=0.2692	0.0734104	no								BMI	Imputed, MAF 0.1% - 1%	clumping + thresholding	r2=0.2, p=0.1610	0.000126266	no
BMI	common variants	clumping + thresholding	r2=0.2, p=0.2694	0.0733893	no								BMI	Imputed, MAF 0.1% - 1%	clumping + thresholding	r2=0.2, p=0.1611	0.000125274	no
BMI	common variants	clumping + thresholding	r2=0.2, p=0.2696	0.0733818	no								BMI	Imputed, MAF 0.1% - 1%	clumping + thresholding	r2=0.2, p=0.1612	0.000121574	no
BMI	common variants	clumping + thresholding	r2=0.2, p=0.2698	0.0733898	no								BMI	Imputed, MAF 0.1% - 1%	clumping + thresholding	r2=0.2, p=0.1613	0.000120782	no
BMI	common variants	clumping + thresholding	r2=0.2, p=0.2700	0.0733645	no								BMI	Imputed, MAF 0.1% - 1%	clumping + thresholding	r2=0.2, p=0.1614	0.000121495	no
BMI	common variants	clumping + thresholding	r2=0.2, p=0.2702	0.0733603	no								BMI	Imputed, MAF 0.1% - 1%	clumping + thresholding	r2=0.2, p=0.1615	0.000121741	no
BMI	common variants	clumping + thresholding	r2=0.2, p=0.2704	0.0733607	no								BMI	Imputed, MAF 0.1% - 1%	clumping + thresholding	r2=0.2, p=0.1616	0.000119991	no
BMI	common variants	clumping + thresholding	r2=0.2, p=0.2706	0.0733638	no								BMI	Imputed, MAF 0.1% - 1%	clumping + thresholding	r2=0.2, p=0.1617	0.000123779	no
BMI	common variants	clumping + thresholding	r2=0.2, p=0.2708	0.0733771	no								BMI	Imputed, MAF 0.1% - 1%	clumping + thresholding	r2=0.2, p=0.1618	0.000123331	no
BMI	common variants	clumping + thresholding	r2=0.2, p=0.2710	0.07338	no								BMI	Imputed, MAF 0.1% - 1%	clumping + thresholding	r2=0.2, p=0.1619	0.000123105	no
BMI	common variants	clumping + thresholding	r2=0.2, p=0.2712	0.0733835	no								BMI	Imputed, MAF 0.1% - 1%	clumping + thresholding	r2=0.2, p=0.1620	0.000123482	no
BMI	common variants	clumping + thresholding	r2=0.2, p=0.2714	0.073369	no								BMI	Imputed, MAF 0.1% - 1%	clumping + thresholding	r2=0.2, p=0.1621	0.000125235	no
BMI	common variants	clumping + thresholding	r2=0.2, p=0.2716	0.0733903	no								BMI	Imputed, MAF 0.1% - 1%	clumping + thresholding	r2=0.2, p=0.1622	0.000124434	no
BMI	common variants	clumping + thresholding	r2=0.2, p=0.2718	0.0734251	no								BMI	Imputed, MAF 0.1% - 1%	clumping + thresholding	r2=0.2, p=0.1623	0.000123416	no
BMI	common variants	clumping + thresholding	r2=0.2, p=0.2720	0.0734144	no								BMI	Imputed, MAF 0.1% - 1%	clumping + thresholding	r2=0.2, p=0.1624	0.000124108	no
BMI	common variants	clumping + thresholding	r2=0.2, p=0.2722	0.0734065	no								BMI	Imputed, MAF 0.1% - 1%	clumping + thresholding	r2=0.2, p=0.1625	0.000124519	no
BMI	common variants	clumping + thresholding	r2=0.2, p=0.2724	0.0734255	no								BMI	Imputed, MAF 0.1% - 1%	clumping + thresholding	r2=0.2, p=0.1626	0.000127007	no
BMI	common variants	clumping + thresholding	r2=0.2, p=0.2726	0.0734168	no								BMI	Imputed, MAF 0.1% - 1%	clumping + thresholding	r2=0.2, p=0.1627	0.000127262	no
BMI	common variants	clumping + thresholding	r2=0.2, p=0.2728	0.0734179	no								BMI	Imputed, MAF 0.1% - 1%	clumping + thresholding	r2=0.2, p=0.1628	0.000127551	no
BMI	common variants	clumping + thresholding	r2=0.2, p=0.2730	0.0734017	no								BMI	Imputed, MAF 0.1% - 1%	clumping + thresholding	r2=0.2, p=0.1629	0.000127526	no
BMI	common variants	clumping + thresholding	r2=0.2, p=0.2732	0.0733956	no								BMI	Imputed, MAF 0.1% - 1%	clumping + thresholding	r2=0.2, p=0.1630	0.00012784	no
BMI	common variants	clumping + thresholding	r2=0.2, p=0.2734	0.0733791	no								BMI	Imputed, MAF 0.1% - 1%	clumping + thresholding	r2=0.2, p=0.1631	0.000125857	no
BMI	common variants	clumping + thresholding	r2=0.2, p=0.2736	0.0733564	no								BMI	Imputed, MAF 0.1% - 1%	clumping + thresholding	r2=0.2, p=0.1632	0.00012509	no
BMI	common variants	clumping + thresholding	r2=0.2, p=0.2738	0.0733573	no								BMI	Imputed, MAF 0.1% - 1%	clumping + thresholding	r2=0.2, p=0.1633	0.000126505	no
BMI	common variants	clumping + thresholding	r2=0.2, p=0.2740	0.0733604	no								BMI	Imputed, MAF 0.1% - 1%	clumping + thresholding	r2=0.2, p=0.1634	0.000126795	no
BMI	common variants	clumping + thresholding	r2=0.2, p=0.2742	0.073353	no								BMI	Imputed, MAF 0.1% - 1%	clumping + thresholding	r2=0.2, p=0.1635	0.000126947	no
BMI	common variants	clumping + thresholding	r2=0.2, p=0.2744	0.0733568	no								BMI	Imputed, MAF 0.1% - 1%	clumping + thresholding	r2=0.2, p=0.1636	0.000126519	no
BMI	common variants	clumping + thresholding	r2=0.2, p=0.2746	0.0733597	no								BMI	Imputed, MAF 0.1% - 1%	clumping + thresholding	r2=0.2, p=0.1637	0.000127826	no
BMI	common variants	clumping + thresholding	r2=0.2, p=0.2748	0.0733553	no								BMI	Imputed, MAF 0.1% - 1%	clumping + thresholding	r2=0.2, p=0.1638	0.000129184	no
BMI	common variants	clumping + thresholding	r2=0.2, p=0.2750	0.073369	no								BMI	Imputed, MAF 0.1% - 1%	clumping + thresholding	r2=0.2, p=0.1639	0.00012945	no
BMI	common variants	clumping + thresholding	r2=0.2, p=0.2752	0.0733889	no								BMI	Imputed, MAF 0.1% - 1%	clumping + thresholding	r2=0.2, p=0.1640	0.000129644	no
BMI	common variants	clumping + thresholding	r2=0.2, p=0.2754	0.0734058	no								BMI	Imputed, MAF 0.1% - 1%	clumping + thresholding	r2=0.2, p=0.1641	0.00012958	no
BMI	common variants	clumping + thresholding	r2=0.2, p=0.2756	0.0734142	no								BMI	Imputed, MAF 0.1% - 1%	clumping + thresholding	r2=0.2, p=0.1642	0.000129077	no
BMI	common variants	clumping + thresholding	r2=0.2, p=0.2758	0.0733956	no								BMI	Imputed, MAF 0.1% - 1%	clumping + thresholding	r2=0.2, p=0.1643	0.000128734	no
BMI	common variants	clumping + thresholding	r2=0.2, p=0.2760	0.0734073	no								BMI	Imputed, MAF 0.1% - 1%	clumping + thresholding	r2=0.2, p=0.1644	0.000127453	no
BMI	common variants	clumping + thresholding	r2=0.2, p=0.2762	0.073376	no								BMI	Imputed, MAF 0.1% - 1%	clumping + thresholding	r2=0.2, p=0.1645	0.000128463	no
BMI	common variants	clumping + thresholding	r2=0.2, p=0.2764	0.0733819	no								BMI	Imputed, MAF 0.1% - 1%	clumping + thresholding	r2=0.2, p=0.1646	0.000130045	no
BMI	common variants	clumping + thresholding	r2=0.2, p=0.2766	0.0733857	no								BMI	Imputed, MAF 0.1% - 1%	clumping + thresholding	r2=0.2, p=0.1647	0.000126395	no
BMI	common variants	clumping + thresholding	r2=0.2, p=0.2768	0.0733863	no								BMI	Imputed, MAF 0.1% - 1%	clumping + thresholding	r2=0.2, p=0.1648	0.000127371	no
BMI	common variants	clumping + thresholding	r2=0.2, p=0.2770	0.0733935	no								BMI	Imputed, MAF 0.1% - 1%	clumping + thresholding	r2=0.2, p=0.1649	0.000125278	no
BMI	common variants	clumping + thresholding	r2=0.2, p=0.2772	0.0733871	no								BMI	Imputed, MAF 0.1% - 1%	clumping + thresholding	r2=0.2, p=0.1650	0.000126228	no
BMI	common variants	clumping + thresholding	r2=0.2, p=0.2774	0.0733696	no								BMI	Imputed, MAF 0.1% - 1%	clumping + thresholding	r2=0.2, p=0.1651	0.000128976	no
BMI	common variants	clumping + thresholding	r2=0.2, p=0.2776	0.0733726	no								BMI	Imputed, MAF 0.1% - 1%	clumping + thresholding	r2=0.2, p=0.1652	0.000129344	no
BMI	common variants	clumping + thresholding	r2=0.2, p=0.2778	0.073383	no								BMI	Imputed, MAF 0.1% - 1%	clumping + thresholding	r2=0.2, p=0.1653	0.000129304	no
BMI	common variants	clumping + thresholding	r2=0.2, p=0.2780	0.0733583	no								BMI	Imputed, MAF 0.1% - 1%	clumping + thresholding	r2=0.2, p=0.1654	0.000130884	no
BMI	common variants	clumping + thresholding	r2=0.2, p=0.2782	0.0733458	no								BMI	Imputed, MAF 0.1% - 1%	clumping + thresholding	r2=0.2, p=0.1655	0.000130125	no
BMI	common variants	clumping + thresholding	r2=0.2, p=0.2784	0.0733747	no								BMI	Imputed, MAF 0.1% - 1%	clumping + thresholding	r2=0.2, p=0.1656	0.000131602	no
BMI	common variants	clumping + thresholding	r2=0.2, p=0.2786	0.0733824	no								BMI	Imputed, MAF 0.1% - 1%	clumping + thresholding	r2=0.2, p=0.1657	0.000129837	no
BMI	common variants	clumping + thresholding	r2=0.2, p=0.2788	0.073385	no								BMI	Imputed, MAF 0.1% - 1%	clumping + thresholding	r2=0.2, p=0.1658	0.000130895	no
BMI	common variants	clumping + thresholding	r2=0.2, p=0.2790	0.0733763	no								BMI	Imputed, MAF 0.1% - 1%	clumping + thresholding	r2=0.2, p=0.1659	0.000128657	no
BMI	common variants	clumping + thresholding	r2=0.2, p=0.2792	0.0733988	no								BMI	Imputed, MAF 0.1% - 1%	clumping + thresholding	r2=0.2, p=0.1660	0.000131573	no
BMI	common variants	clumping + thresholding	r2=0.2, p=0.2794	0.0733926	no								BMI	Imputed, MAF 0.1% - 1%	clumping + thresholding	r2=0.2, p=0.1661	0.000131577	no
BMI	common variants	clumping + thresholding	r2=0.2, p=0.2796	0.073372	no								BMI	Imputed, MAF 0.1% - 1%	clumping + thresholding	r2=0.2, p=0.1662	0.00013213	no
BMI	common variants	clumping + thresholding	r2=0.2, p=0.2798	0.073356	no								BMI	Imputed, MAF 0.1% - 1%	clumping + thresholding	r2=0.2, p=0.1663	0.000130345	no
BMI	common variants	clumping + thresholding	r2=0.2, p=0.2800	0.0733651	no								BMI	Imputed, MAF 0.1% - 1%	clumping + thresholding	r2=0.2, p=0.1664	0.000126786	no
BMI	common variants	clumping + thresholding	r2=0.2, p=0.2802	0.073384	no								BMI	Imputed, MAF 0.1% - 1%	clumping + thresholding	r2=0.2, p=0.1665	0.00012609	no
BMI	common variants	clumping + thresholding	r2=0.2, p=0.2804	0.0733914	no								BMI	Imputed, MAF 0.1% - 1%	clumping + thresholding	r2=0.2, p=0.1666	0.000125953	no
BMI	common variants	clumping + thresholding	r2=0.2, p=0.2806	0.0733881	no								BMI	Imputed, MAF 0.1% - 1%	clumping + thresholding	r2=0.2, p=0.1667	0.000126376	no
BMI	common variants	clumping + thresholding	r2=0.2, p=0.2808	0.0733905	no								BMI	Imputed, MAF 0.1% - 1%	clumping + thresholding	r2=0.2, p=0.1668	0.000125151	no
BMI	common variants	clumping + thresholding	r2=0.2, p=0.2810	0.0734332	no								BMI	Imputed, MAF 0.1% - 1%	clumping + thresholding	r2=0.2, p=0.1669	0.000123454	no
BMI	common variants	clumping + thresholding	r2=0.2, p=0.2812	0.0734311	no								BMI	Imputed, MAF 0.1% - 1%	clumping + thresholding	r2=0.2, p=0.1670	0.000123955	no
BMI	common variants	clumping + thresholding	r2=0.2, p=0.2814	0.0734319	no								BMI	Imputed, MAF 0.1% - 1%	clumping + thresholding	r2=0.2, p=0.1671	0.000124642	no
BMI	common variants	clumping + thresholding	r2=0.2, p=0.2816	0.0734415	no								BMI	Imputed, MAF 0.1% - 1%	clumping + thresholding	r2=0.2, p=0.1672	0.000124991	no
BMI	common variants	clumping + thresholding	r2=0.2, p=0.2818	0.0734285	no								BMI	Imputed, MAF 0.1% - 1%	clumping + thresholding	r2=0.2, p=0.1673	0.000114426	no
BMI	common variants	clumping + thresholding	r2=0.2, p=0.2820	0.0734533	no								BMI	Imputed, MAF 0.1% - 1%	clumping + thresholding	r2=0.2, p=0.1674	0.00011435	no
BMI	common variants	clumping + thresholding	r2=0.2, p=0.2822	0.0734452	no								BMI	Imputed, MAF 0.1% - 1%	clumping + thresholding	r2=0.2, p=0.1675	0.000113472	no
BMI	common variants	clumping + thresholding	r2=0.2, p=0.2824	0.0734735	no								BMI	Imputed, MAF 0.1% - 1%	clumping + thresholding	r2=0.2, p=0.1676	0.000114627	no
BMI	common variants	clumping + thresholding	r2=0.2, p=0.2826	0.0734615	no								BMI	Imputed, MAF 0.1% - 1%	clumping + thresholding	r2=0.2, p=0.1677	0.000117784	no
[truncated: 94,291 more rows]
