# Supplementary material for: The Value of Rare Genetic Variation in the Prediction of Common Obesity in European Ancestry Populations
Source: Front Endocrinol (Lausanne). 2022 May 3;13:863893. doi: 10.3389/fendo.2022.863893 (PMC9110787; doi:10.3389/fendo.2022.863893)
Supplement: Supplementary file 4 [file Table_3.xlsx]

## Sheet: SuppTable3
Supplementary Table 3. The association between best performing PRS in each method and obesity, extreme obesity in 80% withheld TOPMed individuals
Models	PRS based GWAS	Outcome	PRS	Odds Ratio [95% CI] (per SD, except PRSrare-burden that is per 0.1 increase)	P value	Nagelkerke R2 of (extreme) obesity (%)*
Base model- PRS & PCs only	BMI-Based GWAS	Obesity	PRScommon-lassosum	2.23 [2.15 - 2.31]	<2.2E-308	0.171
	BMI-Based GWAS	Obesity	PRSrare-lassosum	1.34[1.30 - 1.38]	5.54e-82	0.0273
	Obesity-Based GWAS	Obesity	PRSrare-burden	1.98 [1.21 - 3.23]	0.00641	0.00115
	BMI-Based GWAS	Extreme Obesity	PRScommon-lassosum	3.09 [2.88 - 3.32]	2.62e-206	0.206
	BMI-Based GWAS	Extreme Obesity	PRSrare-lassosum	1.50 [1.41 -1.60]	3.3e-39	0.0322
	Obesity-Based GWAS	Extreme Obesity	PRSrare-burden	2.51[1.51 - 4.19]	0.000424	0.00372
Full model- base model additionally adjust for age, sex, and study	BMI-Based GWAS	Obesity	PRScommon-lassosum	2.38 [2.29 -2.47]	<2.2E-308	0.183
	BMI-Based GWAS	Obesity	PRSrare-lassosum	1.37 [1.33 - 1.41]	1.67e-85	0.0297
	Obesity-Based GWAS	Obesity	PRSrare-burden	1.83 [1.11 - 3.02]	0.0172	0.0008
	BMI-Based GWAS	Extreme Obesity	PRScommon-lassosum	3.35 [3.09 - 3.62]	2.84e-195	0.225
	BMI-Based GWAS	Extreme Obesity	PRSrare-lassosum	1.55 [1.46 - 1.66]	3.75e-40	0.0368
	Obesity-Based GWAS	Extreme Obesity	PRSrare-burden	2.30 [1.32 - 4.00]	0.00323	0.00258
Full model additionally adjust for PRScommon	BMI-Based GWAS	Obesity	PRSrare-lassosum	1.08 [1.04 - 1.12]	9.84e-06	0.00157
	Obesity-Based GWAS	Obesity	PRSrare-burden	1.97 [1.15 - 3.35]	0.0128	0.000845
	BMI-Based GWAS	Extreme Obesity	PRSrare-lassosum	1.09 [1.01 - 1.17]	0.0214	0.00125
	Obesity-Based GWAS	Extreme Obesity	PRSrare-burden	3.32[1.75 -6.30]	0.000228	0.0039
All three PRS in one model: PRScommon-lassosum + PRSrare-lassosum + PRSrare-burden +age +sex +study +PCs	BMI-Based GWAS	Obesity	PRSrare-lassosum	1.08 [1.04 - 1.12]	1.14e-05	0.00239
	Obesity-Based GWAS	Obesity	PRSrare-burden	1.95 [1.15 - 3.33]	0.0139
	BMI-Based GWAS	Extreme Obesity	PRSrare-lassosum	1.09 [1.01 - 1.17]	0.0237	0.00511
	Obesity-Based GWAS	Extreme Obesity	PRSrare-burden	3.32 [1.75 - 6.30]	0.000254
Nagelkerke R2 calculated as comparing model with the testing PRS vs model without it
