# Supplementary material for: The Value of Rare Genetic Variation in the Prediction of Common Obesity in European Ancestry Populations
Source: Front Endocrinol (Lausanne). 2022 May 3;13:863893. doi: 10.3389/fendo.2022.863893 (PMC9110787; doi:10.3389/fendo.2022.863893)
Supplement: Supplementary file 5 [file Table_4.xlsx]

## Sheet: SuppTable4
Supplementary Table 4. The performace of PRSrare and PRScommon in predicting obesity and extreme obesity in 80% withheld TOPMed individuals
PRS	Predicting Phenotype	AUC (95% CI)	IDI (95% CI)	P value of IDI	NRI (95% CI)	P value of NRI
PRScommon	Obesity	0.775 (0.769 - 0.782)	0.0014 (0.0008 - 0.0019)	<1e-5	0.009 (0.0049-0.0132)	2e-05
PRSrare* + PRScommon		0.776 (0.770 - 0.783)
PRScommon	Extreme obesity	0.861 (0.850 - 0.871)	0.0033 (0.0008 - 0.0058)	0.01	0.0004 (-0.0078-0.0087)	0.92
PRSrare* + PRScommon		0.862 (0.851 - 0.873)
* PRSrare includes PRSrare-lassosum and PRSrare-burden
Models are adjusted for age, sex, study and PCs
